# Supplementary material for: (E)-1-Nitro-4-(2-nitro­ethen­yl)benzene
Source: Acta Crystallogr Sect E Struct Rep Online. 2009 Oct 23;65(Pt 11):o2809. doi: 10.1107/S1600536809042561 (PMC2971267; doi:10.1107/S1600536809042561)
Supplement: Supplementary file 2 [file e-65-o2809-Isup2.hkl]

# 
# h,k,l, Fc-squared, Fo-squared, sigma(Fo-squared) and status flag 
# 
data_I
_shelx_title ' I         P n a 21     R = 0.04' 
_shelx_refln_list_code          4 
_shelx_F_calc_maximum      288.51 
_exptl_crystal_F_000       800.00 
_reflns_d_resolution_high  0.7702 
 
loop_ 
 _symmetry_equiv_pos_as_xyz 
 'x, y, z' 
 '-x, -y, z+1/2' 
 '-x+1/2, y+1/2, z+1/2' 
 'x+1/2, -y+1/2, z' 
 
_cell_length_a    15.8470 
_cell_length_b     4.9991 
_cell_length_c    20.4950 
_cell_angle_alpha  90.000 
_cell_angle_beta   90.000 
_cell_angle_gamma  90.000 
 
_shelx_F_squared_multiplier     1.000 
 
loop_ 
 _refln_index_h 
 _refln_index_k 
 _refln_index_l 
 _refln_F_squared_calc 
 _refln_F_squared_meas 
 _refln_F_squared_sigma 
 _refln_observed_status 
   4   0   0       84.48       91.16      3.50 o 
   6   0   0     1270.04     1276.54     24.03 o 
   8   0   0      294.21      329.43      7.21 o 
  10   0   0     2855.21     3010.12     89.24 o 
  12   0   0       37.26       45.55      7.94 o 
  14   0   0       30.59       28.59      7.12 o 
  16   0   0      133.01      137.47     10.29 o 
  18   0   0      391.65      402.06     25.85 o 
  20   0   0       10.98       13.94      8.29 o 
   1   1   0      208.90      207.72      2.80 o 
   2   1   0      133.34      128.87      2.54 o 
   3   1   0      893.83      870.18     13.47 o 
   4   1   0    52986.94    59079.94    320.36 o 
   5   1   0     1068.21     1339.81      9.85 o 
   6   1   0     1273.67     1275.66      9.50 o 
   7   1   0        4.41        7.14      2.04 o 
   8   1   0       58.02       63.56      3.53 o 
   9   1   0     2887.34     3079.41     33.43 o 
  10   1   0      641.74      637.95     17.89 o 
  11   1   0        4.71       11.82      3.55 o 
  12   1   0       88.16       81.70      4.44 o 
  13   1   0        0.20        4.77      3.62 o 
  14   1   0      116.89      118.44      6.39 o 
  15   1   0       23.83       22.91      4.19 o 
  16   1   0        0.05        7.94      4.86 o 
  17   1   0       88.57       93.51      8.28 o 
  18   1   0        0.02        6.42      4.92 o 
  19   1   0        0.33        3.95      4.96 o 
  20   1   0        2.84       14.50      8.45 o 
   0   2   0    10032.88    10615.56     56.19 o 
   1   2   0     5841.10     5944.98     26.09 o 
   2   2   0       17.06       18.28      2.09 o 
   3   2   0      991.54     1036.11     10.24 o 
   4   2   0     1458.30     1598.60     13.05 o 
   5   2   0     2076.05     2113.57     15.62 o 
   6   2   0      907.72      953.42     13.67 o 
   7   2   0     1216.48     1245.71      9.40 o 
   8   2   0       29.72       29.52      2.32 o 
   9   2   0      162.12      152.07      3.81 o 
  10   2   0      137.58      133.26      3.94 o 
  11   2   0        3.16        6.62      3.10 o 
  12   2   0      264.54      257.20      8.37 o 
  13   2   0      239.94      233.60      6.85 o 
  14   2   0       70.25       78.96      6.94 o 
  15   2   0        2.37       10.85      6.06 o 
  16   2   0       60.43       67.56      7.50 o 
  17   2   0       31.14       28.95      6.03 o 
  18   2   0       42.36       47.80     10.17 o 
  19   2   0       35.34       43.97     10.17 o 
   1   3   0     2504.27     2801.07     35.39 o 
   2   3   0       24.28       19.24      3.82 o 
   3   3   0        3.95        4.23      2.67 o 
   4   3   0       64.89       60.04      3.63 o 
   5   3   0     1929.98     2046.41     30.90 o 
   6   3   0      109.53      107.95      4.15 o 
   7   3   0        0.06        4.64      2.41 o 
   8   3   0        0.41        7.16      1.83 o 
   9   3   0      257.81      228.38      9.97 o 
  10   3   0     2018.83     2080.71     53.20 o 
  11   3   0        1.10        5.50      5.16 o 
  12   3   0      618.73      636.70     32.23 o 
  13   3   0       15.57       20.75      6.86 o 
  14   3   0        0.01       12.98      5.71 o 
  15   3   0        1.15        8.81      5.40 o 
  16   3   0       82.62       93.28     11.91 o 
  17   3   0       88.93      104.73     13.46 o 
  18   3   0        9.11       13.29      8.53 o 
   0   4   0      765.37      820.22     23.20 o 
   1   4   0       11.75       10.17      3.82 o 
   2   4   0       21.48       26.32      4.31 o 
   3   4   0      134.93      142.73      7.70 o 
   4   4   0      295.38      311.69     10.18 o 
   5   4   0       60.73       58.96      5.47 o 
   6   4   0      101.67      102.71      7.49 o 
   7   4   0       38.05       35.13      3.84 o 
   8   4   0       35.15       21.85      5.79 o 
   9   4   0      272.12      265.58     11.95 o 
  10   4   0        5.78        4.64      4.69 o 
  11   4   0        3.65        4.27      5.54 o 
  12   4   0        8.28        6.84      4.51 o 
  13   4   0      377.63      366.95     20.47 o 
  14   4   0      175.07      213.17     15.93 o 
  15   4   0       57.52       50.05     10.77 o 
  16   4   0      105.76       93.59     22.72 o 
   1   5   0       64.63       72.91      6.81 o 
   2   5   0        0.05        6.03      3.51 o 
   3   5   0      139.20      149.24      8.52 o 
   4   5   0        8.03       11.47      4.29 o 
   5   5   0      247.94      254.03     11.75 o 
   6   5   0      123.17      122.88     11.27 o 
   7   5   0      105.96      100.26     10.39 o 
   8   5   0       16.77       18.04      6.08 o 
   9   5   0        7.03        8.36      5.06 o 
  10   5   0      148.58      149.64     15.42 o 
  11   5   0        0.91        6.58      7.55 o 
  12   5   0       28.84       65.83     11.22 o 
  13   5   0      122.13      153.08     18.66 o 
   0   6   0      212.47      204.21     14.01 o 
   1   6   0        4.85        9.36      5.90 o 
   2   6   0        0.84       10.54      5.81 o 
   3   6   0       29.15       17.63      5.47 o 
   4   6   0       21.10       26.39      8.05 o 
   5   6   0        1.68       10.42      5.11 o 
   6   6   0        2.00        6.96      5.44 o 
   7   6   0        0.46        6.90      7.08 o 
   4   0   1      962.71      866.35      8.73 o 
   6   0   1     4426.91     4489.98     33.32 o 
   8   0   1     4726.76     4913.80     24.48 o 
  10   0   1     3627.85     3731.78     38.16 o 
  12   0   1      463.55      488.63     13.89 o 
  14   0   1      199.89      202.37     10.16 o 
  16   0   1       15.06       18.44      4.90 o 
  18   0   1      431.14      424.49     12.23 o 
  20   0   1      212.88      201.22     14.57 o 
   0   1   1      515.37      474.62      4.86 o 
   1   1   1      521.63      490.38      3.25 o 
   2   1   1      738.45      682.22      4.51 o 
   3   1   1    10147.80    10476.23     36.70 o 
   4   1   1    28205.81    31104.76     73.28 o 
   5   1   1       87.27       98.31      2.02 o 
   6   1   1     2254.07     2409.18     11.60 o 
   7   1   1      665.44      623.91      4.87 o 
   8   1   1      531.83      570.13      7.62 o 
   9   1   1      401.10      417.17      4.57 o 
  10   1   1      546.76      538.77      5.74 o 
  11   1   1      645.10      641.21      7.16 o 
  12   1   1      267.18      279.08      5.50 o 
  13   1   1      431.92      437.23      7.85 o 
  14   1   1      359.30      363.65      8.67 o 
  15   1   1      283.77      280.90      6.53 o 
  16   1   1       22.60       23.47      3.77 o 
  17   1   1       53.16       56.85      5.02 o 
  18   1   1       49.35       52.32      5.00 o 
  19   1   1        1.12        6.03      3.60 o 
  20   1   1       15.61       16.68      4.70 o 
   1   2   1     2106.43     2084.61     12.02 o 
   2   2   1      661.42      705.86      4.78 o 
   3   2   1     3719.70     4049.48     20.94 o 
   4   2   1      324.81      369.76      4.27 o 
   5   2   1      963.74      968.56      5.77 o 
   6   2   1     1760.43     1920.79      9.55 o 
   7   2   1     5345.65     5519.12     31.63 o 
   8   2   1     3970.09     4118.73     27.65 o 
   9   2   1      169.22      151.92      4.65 o 
  10   2   1      358.52      329.07      4.61 o 
  11   2   1      498.20      465.25      5.11 o 
  12   2   1      318.53      293.14      5.55 o 
  13   2   1      452.49      460.39      8.10 o 
  14   2   1       79.83       76.88      5.20 o 
  15   2   1       10.67       16.74      4.29 o 
  16   2   1       26.08       35.28      4.38 o 
  17   2   1        0.35        8.48      4.08 o 
  18   2   1      167.28      165.46      8.51 o 
  19   2   1       48.02       44.97      7.12 o 
   0   3   1      186.70      197.24      6.81 o 
   1   3   1     2488.93     2687.62     15.11 o 
   2   3   1        9.13       11.38      1.95 o 
   3   3   1      873.91      861.87      7.24 o 
   4   3   1        4.10        7.87      1.82 o 
   5   3   1      253.38      248.82      3.95 o 
   6   3   1      299.38      296.76      3.99 o 
   7   3   1      114.05       99.91      2.63 o 
   8   3   1      380.75      367.12      7.87 o 
   9   3   1      486.10      490.24      7.61 o 
  10   3   1     2117.50     2102.30     21.21 o 
  11   3   1     1642.64     1725.91     23.91 o 
  12   3   1      361.69      348.75      9.18 o 
  13   3   1      143.60      140.27      6.40 o 
  14   3   1      168.69      183.56      7.67 o 
  15   3   1        7.87        9.28      4.15 o 
  16   3   1      110.90      108.20      8.87 o 
  17   3   1       64.17       70.23      8.63 o 
  18   3   1       86.36      111.03      9.16 o 
   1   4   1      222.25      231.56      6.15 o 
   2   4   1       21.66       17.28      2.76 o 
   3   4   1      310.16      314.39      6.83 o 
   4   4   1      276.03      286.36      6.65 o 
   5   4   1       15.80       20.40      2.78 o 
   6   4   1      235.18      241.99      5.73 o 
   7   4   1       68.95       69.19      4.20 o 
   8   4   1      100.09       87.66      5.82 o 
   9   4   1      446.62      463.41     10.81 o 
  10   4   1        7.36        9.37      3.59 o 
  11   4   1       71.88       67.54      5.22 o 
  12   4   1       49.97       44.96      5.59 o 
  13   4   1      229.51      201.91      9.53 o 
  14   4   1      913.17      944.62     21.42 o 
  15   4   1      115.89       74.72      8.64 o 
  16   4   1      193.68      207.94     11.67 o 
   0   5   1      273.17      290.64     11.48 o 
   1   5   1       37.48       38.40      3.88 o 
   2   5   1        1.09        7.33      2.90 o 
   3   5   1      113.83      121.27      5.56 o 
   4   5   1        4.21        6.85      2.55 o 
   5   5   1       75.71       75.91      6.17 o 
   6   5   1      139.14      135.41     10.04 o 
   7   5   1      634.50      636.64     15.79 o 
   8   5   1       82.90       79.29      6.01 o 
   9   5   1       27.86       27.69      5.34 o 
  10   5   1      106.65      114.08      7.62 o 
  11   5   1       70.04       77.37      8.15 o 
  12   5   1       38.26       51.07      8.07 o 
  13   5   1       47.12       55.89      8.62 o 
   1   6   1       95.75      101.26      5.65 o 
   2   6   1        0.75        6.39      3.54 o 
   3   6   1       71.65       61.66      6.12 o 
   4   6   1       62.52       51.79      5.17 o 
   5   6   1        5.93       11.29      4.88 o 
   6   6   1        0.76        7.37      4.19 o 
   7   6   1       20.10       17.42      5.53 o 
   2   0   2      112.87      102.67      1.90 o 
   4   0   2      630.56      571.67      4.71 o 
   6   0   2     2936.70     2949.02     12.17 o 
   8   0   2     2759.29     2728.91     16.09 o 
  10   0   2      456.57      490.85      9.64 o 
  12   0   2      896.32      995.73     21.80 o 
  14   0   2      232.15      228.52      9.34 o 
  16   0   2      118.64      115.45      7.18 o 
  18   0   2     1025.56     1060.87     29.89 o 
  20   0   2      118.70      104.51     11.07 o 
   1   1   2      108.26      101.01      1.79 o 
   2   1   2      276.45      253.48      2.66 o 
   3   1   2    33765.37    36459.33     45.84 o 
   4   1   2     2920.05     2933.38     15.62 o 
   5   1   2       66.83       65.67      1.59 o 
   6   1   2      985.06     1032.97      6.62 o 
   7   1   2     1445.06     1563.94     13.26 o 
   8   1   2      268.94      276.41      4.02 o 
   9   1   2       46.32       42.70      2.12 o 
  10   1   2      192.50      209.21      3.69 o 
  11   1   2       55.61       51.31      3.08 o 
  12   1   2      595.94      614.37      9.74 o 
  13   1   2      221.63      217.05      5.81 o 
  14   1   2      971.83      956.60     10.29 o 
  15   1   2      390.83      384.17      7.43 o 
  16   1   2      280.88      294.83     10.09 o 
  17   1   2        9.41       16.82      3.84 o 
  18   1   2       36.15       38.94      4.91 o 
  19   1   2       61.74       56.29      6.00 o 
  20   1   2       65.16       53.61      6.90 o 
   0   2   2      100.63       91.07      2.88 o 
   1   2   2     1166.43     1126.64      7.23 o 
   2   2   2     2670.17     2977.77     14.04 o 
   3   2   2     4169.80     4454.53     23.61 o 
   4   2   2      435.85      461.55      3.94 o 
   5   2   2      238.18      211.10      2.68 o 
   6   2   2      341.80      379.51      5.42 o 
   7   2   2    10773.72    11608.97     40.15 o 
   8   2   2     1978.67     2133.70     22.55 o 
   9   2   2       16.55       17.45      2.08 o 
  10   2   2      204.54      197.60      4.84 o 
  11   2   2       35.87       33.92      2.86 o 
  12   2   2      109.34       93.14      6.45 o 
  13   2   2       36.21       33.21      3.48 o 
  14   2   2       37.01       38.04      4.10 o 
  15   2   2       70.74       74.92      5.64 o 
  16   2   2       33.85       34.32      4.43 o 
  17   2   2      289.39      284.17     11.06 o 
  18   2   2      213.69      184.97      8.92 o 
  19   2   2       58.71       46.15      6.69 o 
   1   3   2     1215.61     1315.35     15.91 o 
   2   3   2      399.74      406.12      5.84 o 
   3   3   2     2437.20     2531.91     18.34 o 
   4   3   2      108.60      109.98      3.23 o 
   5   3   2       45.29       44.53      2.34 o 
   6   3   2       94.07       97.15      2.61 o 
   7   3   2      172.76      168.14      4.82 o 
   8   3   2     1118.51     1100.51     11.24 o 
   9   3   2       20.75       18.04      2.61 o 
  10   3   2      377.11      379.12      8.33 o 
  11   3   2        4.51        7.13      2.70 o 
  12   3   2      554.67      549.53     11.35 o 
  13   3   2      275.87      276.63      8.92 o 
  14   3   2      236.51      227.69      9.62 o 
  15   3   2        0.71        7.10      4.15 o 
  16   3   2        0.70        7.88      4.85 o 
  17   3   2        3.83       11.45      5.68 o 
  18   3   2       67.43       84.77      8.60 o 
   0   4   2       73.25       67.32     11.58 o 
   1   4   2      148.94      169.01      6.44 o 
   2   4   2      216.14      239.94      6.90 o 
   3   4   2     1096.28     1110.27     13.80 o 
   4   4   2      944.09      952.24     12.59 o 
   5   4   2        0.38        6.07      2.44 o 
   6   4   2      273.21      274.25      6.32 o 
   7   4   2        1.42        6.12      2.96 o 
   8   4   2       23.82       29.91      3.32 o 
   9   4   2       39.00       40.22      4.68 o 
  10   4   2       56.63       44.63      4.63 o 
  11   4   2       24.67       30.01      4.38 o 
  12   4   2       74.77       86.28      6.94 o 
  13   4   2       33.74       35.03      6.61 o 
  14   4   2      771.12      801.00     20.09 o 
  15   4   2      103.20       74.03      8.70 o 
  16   4   2       11.89       17.49      6.01 o 
   1   5   2       16.97       17.32      3.40 o 
   2   5   2        0.49        6.47      2.59 o 
   3   5   2       23.50       20.34      3.05 o 
   4   5   2        4.84       11.72      3.20 o 
   5   5   2       69.48       69.29      5.24 o 
   6   5   2       10.02        9.86      3.61 o 
   7   5   2      308.63      317.11     10.05 o 
   8   5   2      226.99      217.27      8.92 o 
   9   5   2        0.19        5.26      4.46 o 
  10   5   2       11.50       11.87      5.03 o 
  11   5   2       14.71       11.98      4.65 o 
  12   5   2       43.59       49.28      6.98 o 
  13   5   2       16.45       19.18      5.77 o 
   0   6   2        3.90        8.98      4.28 o 
   1   6   2      169.87      165.58      6.69 o 
   2   6   2        8.50       11.44      3.88 o 
   3   6   2       46.65       52.21      6.13 o 
   4   6   2       67.46       62.69      6.31 o 
   5   6   2        1.97        9.11      3.90 o 
   6   6   2        1.00        8.33      4.53 o 
   7   6   2      128.02      137.29     10.69 o 
   2   0   3     2064.03     1980.89     17.35 o 
   4   0   3     2632.33     2514.40     14.10 o 
   6   0   3     2773.99     2705.52     16.31 o 
   8   0   3     1136.95     1065.05     10.82 o 
  10   0   3     1572.80     1668.16     26.56 o 
  12   0   3      390.24      395.70     14.75 o 
  14   0   3      178.97      196.20      8.08 o 
  16   0   3      613.50      650.51     20.20 o 
  18   0   3       49.80       42.50      5.51 o 
  20   0   3       65.55       40.41     12.35 o 
   0   1   3      360.18      361.14      3.87 o 
   1   1   3      278.41      253.32      2.80 o 
   2   1   3      220.79      242.70      2.16 o 
   3   1   3     5212.05     5268.25     16.01 o 
   4   1   3     5187.78     5512.85     14.18 o 
   5   1   3      608.38      607.70      4.64 o 
   6   1   3     5573.54     5904.94     21.70 o 
   7   1   3     1544.59     1564.52     11.58 o 
   8   1   3      410.68      431.52      4.88 o 
   9   1   3      166.12      166.87      3.83 o 
  10   1   3      116.87      115.99      3.64 o 
  11   1   3        6.77        8.27      1.70 o 
  12   1   3      378.11      357.19      6.48 o 
  13   1   3       35.89       38.02      3.12 o 
  14   1   3      419.90      406.28      7.08 o 
  15   1   3      725.81      732.59     11.54 o 
  16   1   3      125.62      118.08      5.27 o 
  17   1   3      127.23      137.05      6.00 o 
  18   1   3        1.92        6.97      4.28 o 
  19   1   3       15.99       15.42      4.37 o 
  20   1   3       29.03       21.99      5.75 o 
   1   2   3     2338.40     2350.62     12.70 o 
   2   2   3      480.63      509.29      4.75 o 
   3   2   3      797.05      788.64      5.77 o 
   4   2   3      329.96      304.80      3.29 o 
   5   2   3      180.84      178.59      4.64 o 
   6   2   3      568.07      617.28      6.32 o 
   7   2   3     3340.75     3601.00     27.60 o 
   8   2   3      894.55      941.52     11.41 o 
   9   2   3      268.80      275.57      4.98 o 
  10   2   3       28.89       25.02      2.31 o 
  11   2   3      118.70      124.46      4.40 o 
  12   2   3       89.13      101.74      4.94 o 
  13   2   3       71.47       77.62      4.30 o 
  14   2   3       38.01       33.01      3.45 o 
  15   2   3      208.14      195.19      7.26 o 
  16   2   3      138.40      142.54      8.50 o 
  17   2   3      161.86      150.95      9.24 o 
  18   2   3      326.05      305.46     11.24 o 
  19   2   3       37.77       27.84      5.55 o 
   0   3   3     4213.26     4328.49     58.68 o 
   1   3   3      460.26      489.48      6.13 o 
   2   3   3      192.09      186.53      4.45 o 
   3   3   3      293.53      290.04      4.53 o 
   4   3   3       63.30       56.87      2.54 o 
   5   3   3      307.63      284.36      4.61 o 
   6   3   3       10.79        9.49      1.61 o 
   7   3   3      822.21      765.90     13.64 o 
   8   3   3      561.73      512.21      8.26 o 
   9   3   3      743.97      743.32     14.63 o 
  10   3   3      456.05      476.86      9.25 o 
  11   3   3      375.62      413.73     12.36 o 
  12   3   3      485.70      458.04     10.34 o 
  13   3   3        6.23        8.70      4.73 o 
  14   3   3      250.68      231.98      9.98 o 
  15   3   3        4.68        5.37      3.98 o 
  16   3   3       96.14       83.00      7.45 o 
  17   3   3       16.74       14.94      4.80 o 
  18   3   3      113.11      124.02      9.74 o 
   1   4   3       48.92       51.58      4.18 o 
   2   4   3      230.55      210.99      6.20 o 
   3   4   3      173.10      189.37      5.54 o 
   4   4   3     2676.95     2777.10     26.20 o 
   5   4   3      169.18      160.89      4.94 o 
   6   4   3       11.26        9.60      1.87 o 
   7   4   3       21.16       22.06      3.21 o 
   8   4   3       15.27       16.17      3.90 o 
   9   4   3        3.19        7.07      3.67 o 
  10   4   3       81.10       71.51      5.40 o 
  11   4   3      321.10      321.71     11.40 o 
  12   4   3       35.80       36.77      5.31 o 
  13   4   3      601.40      537.88     15.25 o 
  14   4   3      658.78      680.63     15.57 o 
  15   4   3       13.89       27.59      6.84 o 
  16   4   3       45.92       57.34      8.61 o 
   0   5   3      879.84      883.45     17.17 o 
   1   5   3       23.67       24.65      3.24 o 
   2   5   3       13.71       13.44      2.87 o 
   3   5   3       23.51       25.12      3.60 o 
   4   5   3        1.37        8.32      3.24 o 
   5   5   3      142.48      140.95      6.69 o 
   6   5   3      292.23      299.70     10.27 o 
   7   5   3      124.86      109.26      6.80 o 
   8   5   3       83.52       87.48      7.49 o 
   9   5   3       96.27      102.67      8.01 o 
  10   5   3       51.45       56.54      6.53 o 
  11   5   3        0.24        6.47      4.12 o 
  12   5   3        4.76       12.94      7.27 o 
   1   6   3       85.78       77.26      5.28 o 
   2   6   3        5.38        8.87      3.80 o 
   3   6   3      132.41      126.28      8.83 o 
   4   6   3        8.34       12.12      4.42 o 
   5   6   3       43.15       42.30      6.49 o 
   6   6   3       19.27       17.62      5.15 o 
   7   6   3        6.74       10.02      5.62 o 
   0   0   4    83238.32    85667.01   1083.79 o 
   2   0   4       82.39       67.16      2.38 o 
   4   0   4     1642.56     1506.36     10.28 o 
   6   0   4      426.47      408.89      5.72 o 
   8   0   4      157.28      164.31      4.76 o 
  10   0   4     5419.55     5561.66     36.93 o 
  12   0   4       99.56      102.37      6.48 o 
  14   0   4        1.90       11.89      4.17 o 
  16   0   4      198.04      200.60      9.06 o 
  18   0   4      520.36      511.05     29.56 o 
  20   0   4      247.06      266.72     23.65 o 
   1   1   4     1157.73     1074.92      6.72 o 
   2   1   4      916.49      859.30      5.80 o 
   3   1   4       74.75       61.38      1.57 o 
   4   1   4     5059.84     5346.13     12.91 o 
   5   1   4      394.97      476.26      4.42 o 
   6   1   4     1931.40     1877.83      8.87 o 
   7   1   4      461.08      475.27      4.27 o 
   8   1   4       44.27       51.61      1.90 o 
   9   1   4      124.07      133.88      3.04 o 
  10   1   4      157.37      155.71      3.43 o 
  11   1   4      718.88      735.98      7.69 o 
  12   1   4       50.00       53.35      3.60 o 
  13   1   4       82.85       80.57      3.92 o 
  14   1   4      277.67      280.35      6.15 o 
  15   1   4      314.94      349.80      7.32 o 
  16   1   4      358.69      370.84     11.46 o 
  17   1   4       15.51       14.03      3.65 o 
  18   1   4       54.50       44.17      5.35 o 
  19   1   4        9.16       11.65      4.44 o 
  20   1   4      382.06      358.30     18.07 o 
   0   2   4      217.19      219.65      4.35 o 
   1   2   4      725.43      664.93      5.13 o 
   2   2   4      179.68      172.60      2.80 o 
   3   2   4      574.13      546.03      6.41 o 
   4   2   4      113.17      126.36      2.61 o 
   5   2   4      290.84      279.67      9.41 o 
   6   2   4      227.68      240.49      4.36 o 
   7   2   4      912.21      921.84     12.75 o 
   8   2   4      114.98      112.69      5.05 o 
   9   2   4       98.41       97.12      3.48 o 
  10   2   4      505.11      462.05      7.71 o 
  11   2   4     2486.32     2457.15     27.06 o 
  12   2   4      726.39      687.78     12.74 o 
  13   2   4        1.82        8.97      3.04 o 
  14   2   4       71.76       70.02      4.41 o 
  15   2   4       47.00       46.97      4.64 o 
  16   2   4      132.68      133.23      7.87 o 
  17   2   4       61.99       64.68      6.38 o 
  18   2   4       18.09       14.99      4.76 o 
  19   2   4       30.48       35.18      6.34 o 
   1   3   4      542.77      546.78      6.53 o 
   2   3   4        4.48       11.09      2.29 o 
   3   3   4        2.25        6.22      1.87 o 
   4   3   4       44.93       50.38      2.91 o 
   5   3   4      226.44      231.61      5.22 o 
   6   3   4        6.27       11.11      2.29 o 
   7   3   4      323.97      292.76      9.45 o 
   8   3   4       75.55       72.10      3.75 o 
   9   3   4      162.38      154.28      6.72 o 
  10   3   4      446.86      452.45      8.55 o 
  11   3   4      403.43      433.98      8.05 o 
  12   3   4      269.38      262.00     10.44 o 
  13   3   4        0.48        6.46      4.47 o 
  14   3   4      112.13      110.52      7.42 o 
  15   3   4      279.80      297.30     12.55 o 
  16   3   4       73.47       69.20     10.54 o 
  17   3   4       67.20       64.38      6.78 o 
   0   4   4       30.80       46.32      5.65 o 
   1   4   4        4.56        7.10      3.03 o 
   2   4   4       10.94       13.71      2.84 o 
   3   4   4       16.04       18.70      3.20 o 
   4   4   4      602.01      603.95     10.36 o 
   5   4   4      486.36      472.95      8.27 o 
   6   4   4        7.74       11.82      2.85 o 
   7   4   4        2.12        6.32      2.58 o 
   8   4   4       28.30       21.91      3.82 o 
   9   4   4      143.85      128.36      6.52 o 
  10   4   4      242.04      245.05      9.61 o 
  11   4   4       18.20       16.81      4.27 o 
  12   4   4      163.70      146.10      8.05 o 
  13   4   4       56.44       58.90      6.64 o 
  14   4   4       50.98       56.91      6.85 o 
  15   4   4      391.19      413.79     13.15 o 
   1   5   4      320.99      346.46      9.02 o 
   2   5   4       17.02       16.87      3.45 o 
   3   5   4        2.02        9.29      2.97 o 
   4   5   4      249.48      240.79      7.58 o 
   5   5   4       65.90       61.34      4.58 o 
   6   5   4       80.39       79.55      6.20 o 
   7   5   4       44.92       46.29      5.92 o 
   8   5   4       23.72       17.25      5.28 o 
   9   5   4       56.89       61.48      6.86 o 
  10   5   4       78.85       90.02      7.69 o 
  11   5   4       82.51      102.93      8.91 o 
  12   5   4       57.60       53.65      6.46 o 
   0   6   4      300.55      314.98     18.28 o 
   1   6   4       42.50       34.19      4.20 o 
   2   6   4       66.10       57.15      4.99 o 
   3   6   4       24.96       28.49      5.88 o 
   4   6   4       71.78       67.00      7.00 o 
   5   6   4       78.61       75.52      8.74 o 
   6   6   4       40.30       40.79      6.69 o 
   7   6   4       15.48       22.85      7.10 o 
   2   0   5     3308.06     3087.96     13.70 o 
   4   0   5      110.97      114.73      3.41 o 
   6   0   5      117.59       99.38      3.15 o 
   8   0   5     1378.79     1394.56     19.62 o 
  10   0   5     1891.35     1923.59     18.63 o 
  12   0   5       76.65       75.03      5.38 o 
  14   0   5      159.77      149.95      7.36 o 
  16   0   5      197.69      208.20      8.51 o 
  18   0   5     1760.23     1875.32     47.93 o 
  20   0   5       37.74       35.54     10.81 o 
   0   1   5      473.16      380.75      4.40 o 
   1   1   5     1154.46     1031.65      6.12 o 
   2   1   5      488.83      416.57      3.48 o 
   3   1   5      620.00      556.55      4.23 o 
   4   1   5     1933.37     1966.43      8.81 o 
   5   1   5       53.07       51.25      1.63 o 
   6   1   5        9.70       10.96      1.08 o 
   7   1   5      578.46      546.74      6.67 o 
   8   1   5      129.58      126.83      2.79 o 
   9   1   5      140.03      140.57      3.04 o 
  10   1   5       95.38      101.95      2.93 o 
  11   1   5       14.92       15.95      1.82 o 
  12   1   5      454.53      484.23      9.32 o 
  13   1   5      362.85      362.31      7.10 o 
  14   1   5      645.87      623.86      8.47 o 
  15   1   5       94.94       95.04      4.96 o 
  16   1   5      153.46      157.60      6.26 o 
  17   1   5       69.29       60.31      5.26 o 
  18   1   5      287.01      295.30     13.32 o 
  19   1   5       11.16        7.62      4.68 o 
   1   2   5      331.68      336.66      3.91 o 
   2   2   5       27.40       26.90      1.70 o 
   3   2   5      916.43      932.87      8.32 o 
   4   2   5      251.97      261.09      4.70 o 
   5   2   5        6.87        6.36      1.67 o 
   6   2   5      891.20      955.76     13.62 o 
   7   2   5       20.97       18.94      2.26 o 
   8   2   5      159.38      166.07      4.71 o 
   9   2   5      346.90      337.79      5.66 o 
  10   2   5      218.92      206.79      5.58 o 
  11   2   5     1210.38     1244.24     18.25 o 
  12   2   5     1259.23     1226.42     17.21 o 
  13   2   5        2.47        8.14      2.97 o 
  14   2   5       33.71       36.89      4.50 o 
  15   2   5        2.47        6.21      3.53 o 
  16   2   5       60.00       64.18      6.36 o 
  17   2   5      189.68      201.32      9.91 o 
  18   2   5       42.60       41.25      6.49 o 
  19   2   5        0.35       12.36      4.70 o 
   0   3   5     2185.23     2186.87     23.84 o 
   1   3   5       68.91       65.02      3.77 o 
   2   3   5      558.40      536.55      6.82 o 
   3   3   5        8.21        9.78      1.85 o 
   4   3   5       53.64       60.92      2.94 o 
   5   3   5      135.40      119.07      2.99 o 
   6   3   5       32.18       28.73      2.95 o 
   7   3   5      618.14      547.74     11.01 o 
   8   3   5     1480.60     1409.30     24.06 o 
   9   3   5       90.16       99.20      4.54 o 
  10   3   5      356.96      347.66     11.82 o 
  11   3   5       28.77       36.99      3.90 o 
  12   3   5       25.47       22.23      3.91 o 
  13   3   5      110.67      114.94      7.74 o 
  14   3   5       93.41       88.35      7.26 o 
  15   3   5        7.19       11.53      4.62 o 
  16   3   5       25.62       24.67      5.43 o 
  17   3   5        1.44        7.73      4.54 o 
   1   4   5       27.43       23.87      3.22 o 
   2   4   5        2.04        6.08      2.76 o 
   3   4   5       11.66       12.25      2.60 o 
   4   4   5      109.28       99.54      4.78 o 
   5   4   5      504.41      496.75      8.49 o 
   6   4   5       16.15       19.04      3.48 o 
   7   4   5       36.51       39.57      5.42 o 
   8   4   5      313.78      279.34      8.87 o 
   9   4   5      144.23      138.69      8.14 o 
  10   4   5      234.79      205.97     10.16 o 
  11   4   5       29.46       27.73      6.01 o 
  12   4   5      104.13      113.18      8.36 o 
  13   4   5       50.34       39.19     13.07 o 
  14   4   5       58.20       49.86      6.68 o 
  15   4   5        3.19       11.78      5.32 o 
   0   5   5     1336.47     1424.66     38.24 o 
   1   5   5     1080.58     1146.92     19.07 o 
   2   5   5      180.81      165.41      6.18 o 
   3   5   5       24.40       25.44      3.67 o 
   4   5   5       45.37       41.26      4.35 o 
   5   5   5       11.35       10.29      3.00 o 
   6   5   5       10.66       11.44      3.42 o 
   7   5   5      180.81      184.17      9.86 o 
   8   5   5       56.78       65.08      7.01 o 
   9   5   5       15.12       16.97      4.73 o 
  10   5   5       32.72       34.29      5.41 o 
  11   5   5      231.27      240.09     11.70 o 
  12   5   5      162.51      187.02     11.28 o 
   1   6   5       13.16       17.08      3.81 o 
   2   6   5       12.46       14.78      3.63 o 
   3   6   5      267.21      273.45     11.87 o 
   4   6   5      164.87      178.75     10.67 o 
   5   6   5      158.96      156.72     10.43 o 
   6   6   5       19.81       17.61      5.38 o 
   0   0   6       12.04       16.30      2.32 o 
   2   0   6     2109.44     1673.60     15.74 o 
   4   0   6      836.95      834.03      7.88 o 
   6   0   6      608.74      657.31     10.21 o 
   8   0   6     5514.10     5818.95     47.85 o 
  10   0   6       82.25       77.24      4.27 o 
  12   0   6       51.04       55.53      9.41 o 
  14   0   6      497.86      520.37     27.93 o 
  16   0   6      190.13      185.57     10.07 o 
  18   0   6     1610.36     1645.46     76.85 o 
  20   0   6       62.94       49.71     10.23 o 
   1   1   6      179.58      177.99      2.36 o 
   2   1   6      364.47      438.64      3.07 o 
   3   1   6      543.21      508.50      5.73 o 
   4   1   6     2557.18     2589.87     14.39 o 
   5   1   6      289.17      278.16      3.95 o 
   6   1   6      813.74      813.76      8.12 o 
   7   1   6      522.90      508.79      4.56 o 
   8   1   6     1086.99     1104.44      9.95 o 
   9   1   6       13.06       13.47      1.52 o 
  10   1   6       21.21       23.45      2.01 o 
  11   1   6       79.94       86.96      3.47 o 
  12   1   6      429.31      430.86      8.18 o 
  13   1   6       93.94       98.46      4.01 o 
  14   1   6     1395.20     1368.45     19.01 o 
  15   1   6      348.94      359.90      7.99 o 
  16   1   6       14.75       16.63      4.53 o 
  17   1   6      131.30      144.04      8.16 o 
  18   1   6       78.43       70.18      5.66 o 
  19   1   6      104.55       98.16      7.05 o 
   0   2   6      141.21      138.82      4.48 o 
   1   2   6      157.22      132.36      2.81 o 
   2   2   6      222.73      240.12      3.53 o 
   3   2   6      543.71      523.35      5.48 o 
   4   2   6     2156.70     2245.19     11.08 o 
   5   2   6      107.64      100.87      2.18 o 
   6   2   6       57.59       64.02      2.21 o 
   7   2   6      132.24      136.11      2.95 o 
   8   2   6      243.40      234.35      6.39 o 
   9   2   6       94.33       96.87      3.96 o 
  10   2   6      315.11      284.63      5.22 o 
  11   2   6      205.51      220.39      6.09 o 
  12   2   6      476.85      495.82      9.06 o 
  13   2   6      293.13      294.08      8.47 o 
  14   2   6       17.49       16.83      4.09 o 
  15   2   6      327.88      310.64      8.84 o 
  16   2   6       10.47        4.57      4.03 o 
  17   2   6      293.19      266.16     10.39 o 
  18   2   6      229.06      214.13     12.12 o 
  19   2   6        2.77        3.37      4.13 o 
   1   3   6       39.46       40.92      3.16 o 
   2   3   6       37.87       39.77      2.94 o 
   3   3   6      568.11      589.81      8.55 o 
   4   3   6       48.49       48.78      2.47 o 
   5   3   6       13.73       12.96      1.79 o 
   6   3   6      376.61      365.27     10.78 o 
   7   3   6      447.11      419.23     10.75 o 
   8   3   6     3004.55     3089.46     47.28 o 
   9   3   6      213.10      188.69      5.79 o 
  10   3   6       68.23       71.19      5.26 o 
  11   3   6      145.12      124.83      6.65 o 
  12   3   6       89.43       86.00      6.39 o 
  13   3   6      461.33      489.95     14.47 o 
  14   3   6       67.67       72.20      6.58 o 
  15   3   6        5.58        7.24      4.26 o 
  16   3   6        7.31       14.86      5.95 o 
  17   3   6       12.66       12.52      5.03 o 
   0   4   6      110.84      111.75      9.56 o 
   1   4   6      312.91      304.68      7.30 o 
   2   4   6        2.62        8.02      3.20 o 
   3   4   6      168.60      171.13      5.98 o 
   4   4   6     1395.86     1404.62     21.77 o 
   5   4   6       17.93       17.43      3.04 o 
   6   4   6      117.47      136.62      6.40 o 
   7   4   6      473.59      451.19      8.83 o 
   8   4   6       34.10       36.18      5.38 o 
   9   4   6       35.49       27.22      4.98 o 
  10   4   6      165.69      176.06      9.89 o 
  11   4   6        0.34        7.87      4.63 o 
  12   4   6       55.39       45.66      6.12 o 
  13   4   6        2.79        9.45      4.90 o 
  14   4   6       84.03       79.64      7.80 o 
  15   4   6        2.43        4.23      4.47 o 
   1   5   6      617.86      649.16      9.98 o 
   2   5   6      439.61      438.31      8.80 o 
   3   5   6       67.82       59.38      4.98 o 
   4   5   6        4.17        7.28      3.11 o 
   5   5   6      119.81      129.16      7.12 o 
   6   5   6       31.09       30.47      4.62 o 
   7   5   6      105.81      112.86      8.29 o 
   8   5   6      112.66      123.43      8.97 o 
   9   5   6      112.36      109.76      8.95 o 
  10   5   6        6.65        9.08      4.68 o 
  11   5   6       65.20       59.40      6.75 o 
  12   5   6       57.87       69.13      8.72 o 
   0   6   6       64.67       63.79     10.42 o 
   1   6   6       70.08       62.28      6.24 o 
   2   6   6      329.11      312.92     12.84 o 
   3   6   6      462.03      464.75     14.54 o 
   4   6   6      137.83      129.05      8.87 o 
   5   6   6        3.20        7.32      4.04 o 
   6   6   6       14.42       11.67      5.18 o 
   2   0   7      667.81      706.78     10.75 o 
   4   0   7     2348.26     2457.32     16.57 o 
   6   0   7      527.78      517.99      6.99 o 
   8   0   7     1255.53     1306.57     15.51 o 
  10   0   7       55.13       58.27      4.16 o 
  12   0   7      129.45      123.74      6.82 o 
  14   0   7      447.12      441.28     10.58 o 
  16   0   7        1.39        8.15      3.52 o 
  18   0   7       72.07       62.60      8.94 o 
   0   1   7    12042.57    12974.50     64.50 o 
   1   1   7      306.48      312.19      3.17 o 
   2   1   7     1484.25     1488.90      9.07 o 
   3   1   7        1.16        3.60      0.79 o 
   4   1   7     2644.45     2806.75     18.86 o 
   5   1   7     1178.08     1219.17     11.21 o 
   6   1   7      194.72      178.53      4.78 o 
   7   1   7       91.07       73.12      2.03 o 
   8   1   7      145.52      133.84      2.62 o 
   9   1   7       86.66      104.28      2.76 o 
  10   1   7      128.77      131.81      3.21 o 
  11   1   7      126.60      130.82      3.52 o 
  12   1   7        1.79        4.97      1.72 o 
  13   1   7       19.42       20.56      2.70 o 
  14   1   7      485.23      516.90     10.00 o 
  15   1   7      375.52      373.55      9.61 o 
  16   1   7      207.63      192.46      7.68 o 
  17   1   7       47.15       47.20      4.95 o 
  18   1   7       15.79       15.79      3.95 o 
  19   1   7       36.83       25.46      6.52 o 
   1   2   7      384.15      399.74      4.67 o 
   2   2   7     1133.08     1139.34     10.43 o 
   3   2   7      130.39      121.38      4.15 o 
   4   2   7     2454.00     2478.00     14.09 o 
   5   2   7       83.23       81.81      2.80 o 
   6   2   7       57.98       56.46      1.73 o 
   7   2   7      177.35      198.38      6.93 o 
   8   2   7      209.97      203.77      6.71 o 
   9   2   7       11.60       12.56      2.99 o 
  10   2   7      282.18      252.59      5.86 o 
  11   2   7      755.59      764.28     10.85 o 
  12   2   7       24.78       23.17      6.26 o 
  13   2   7      146.93      135.12      6.42 o 
  14   2   7       15.45       16.01      3.88 o 
  15   2   7      883.71      888.07     25.82 o 
  16   2   7       59.05       59.61      6.23 o 
  17   2   7       28.76       23.92      5.41 o 
  18   2   7      107.02       93.00      7.33 o 
   0   3   7     1267.01     1264.55     29.81 o 
   1   3   7      159.73      167.25      5.03 o 
   2   3   7      687.74      711.10      7.09 o 
   3   3   7      318.16      321.33      6.91 o 
   4   3   7      221.17      202.43      5.04 o 
   5   3   7      109.34      100.67      4.97 o 
   6   3   7      374.26      365.91      5.94 o 
   7   3   7       74.17       71.46      3.69 o 
   8   3   7      943.83      935.96     13.03 o 
   9   3   7      751.10      738.36     13.28 o 
  10   3   7       13.41       10.78      3.67 o 
  11   3   7      329.38      295.11      8.70 o 
  12   3   7       56.70       57.28      5.03 o 
  13   3   7        2.00       10.51      4.24 o 
  14   3   7       68.55       76.52      6.94 o 
  15   3   7        3.88        6.47      4.68 o 
  16   3   7       22.12       17.23      4.62 o 
  17   3   7       77.96       65.75      7.57 o 
   1   4   7      674.23      696.76     10.40 o 
   2   4   7       93.24       96.50      5.46 o 
   3   4   7      141.12      146.13      5.53 o 
   4   4   7     1382.33     1359.46     27.34 o 
   5   4   7      859.69      865.61     11.73 o 
   6   4   7      233.79      242.53      6.87 o 
   7   4   7      144.05      134.85      8.32 o 
   8   4   7        9.47       12.27      3.78 o 
   9   4   7       92.24      103.07      8.19 o 
  10   4   7       34.26       24.63      4.40 o 
  11   4   7       93.69       87.24      8.03 o 
  12   4   7       46.53       44.76      6.23 o 
  13   4   7       94.10       92.88      8.57 o 
  14   4   7       31.52       30.95      8.71 o 
  15   4   7      265.14      280.54     17.70 o 
   0   5   7      566.10      565.42     13.59 o 
   1   5   7       94.64       90.86      5.59 o 
   2   5   7       51.48       50.11      4.37 o 
   3   5   7       11.10       12.10      3.34 o 
   4   5   7        0.08        5.08      3.56 o 
   5   5   7       42.02       42.32      5.33 o 
   6   5   7        3.94        7.08      3.52 o 
   7   5   7       83.16       87.33      5.93 o 
   8   5   7       11.79       17.23      4.69 o 
   9   5   7       34.17       29.01      6.11 o 
  10   5   7       52.34       41.44      6.88 o 
  11   5   7      113.17      118.47      9.16 o 
   1   6   7       51.33       45.90      6.34 o 
   2   6   7      252.60      265.41     15.57 o 
   3   6   7      254.53      251.62     12.45 o 
   4   6   7       54.28       51.31      6.66 o 
   5   6   7        7.90       11.21      4.89 o 
   0   0   8     5282.11     6034.73     51.97 o 
   2   0   8       47.33       51.46      2.53 o 
   4   0   8     5037.50     5381.27     51.52 o 
   6   0   8      618.47      665.44     10.89 o 
   8   0   8      237.76      244.91     11.22 o 
  10   0   8       74.19       69.01      4.16 o 
  12   0   8      294.56      287.06     13.84 o 
  14   0   8      604.81      616.30     19.31 o 
  16   0   8       80.09       84.04      6.19 o 
  18   0   8      317.02      332.85     19.50 o 
   1   1   8      295.87      272.39      3.25 o 
   2   1   8      333.09      329.29      3.60 o 
   3   1   8       87.40       88.54      1.89 o 
   4   1   8     2687.25     2892.29     24.91 o 
   5   1   8      390.79      434.54      5.51 o 
   6   1   8      122.90      123.68      3.89 o 
   7   1   8        0.05        2.91      1.79 o 
   8   1   8       98.36      104.58      2.52 o 
   9   1   8      283.20      273.13      3.82 o 
  10   1   8     1127.99     1143.43      9.30 o 
  11   1   8      943.48      943.26     15.16 o 
  12   1   8      538.50      522.39      8.14 o 
  13   1   8      217.14      218.01      5.51 o 
  14   1   8       52.61       59.07      5.05 o 
  15   1   8       41.69       36.16      4.29 o 
  16   1   8      311.46      310.93     10.07 o 
  17   1   8        7.22       12.15      3.62 o 
  18   1   8       24.30       17.81      4.18 o 
  19   1   8       49.07       36.76      7.83 o 
   0   2   8     5983.06     6647.57     37.36 o 
   1   2   8     1167.37     1235.87      9.25 o 
   2   2   8      175.82      159.87      3.42 o 
   3   2   8      215.39      202.52      3.38 o 
   4   2   8      102.18       87.52      2.23 o 
   5   2   8       83.63       82.99      3.57 o 
   6   2   8      849.16      834.60     11.03 o 
   7   2   8       40.85       45.17      3.94 o 
   8   2   8      487.09      482.98      9.59 o 
   9   2   8       46.72       42.33      4.76 o 
  10   2   8      147.62      136.94      6.26 o 
  11   2   8       34.76       38.24      4.39 o 
  12   2   8      510.33      504.05     10.45 o 
  13   2   8       76.27       85.17      5.92 o 
  14   2   8       20.01       24.12      4.68 o 
  15   2   8       83.85       87.32      7.40 o 
  16   2   8      121.11      125.79      7.19 o 
  17   2   8        6.51       15.79      5.24 o 
  18   2   8        5.57       10.77      4.92 o 
   1   3   8      467.64      441.76      7.83 o 
   2   3   8       34.27       37.12      2.84 o 
   3   3   8       88.27       75.34      3.39 o 
   4   3   8     1518.99     1557.61     11.82 o 
   5   3   8      348.81      331.54      6.67 o 
   6   3   8      160.49      159.04      3.01 o 
   7   3   8       73.09       76.85      4.38 o 
   8   3   8       62.37       64.22      5.72 o 
   9   3   8      582.03      606.84     19.06 o 
  10   3   8        3.56        5.80      3.14 o 
  11   3   8      233.22      240.86      8.54 o 
  12   3   8        5.56        7.21      3.66 o 
  13   3   8        1.03        3.84      2.81 o 
  14   3   8      114.15       91.38      8.05 o 
  15   3   8       90.64       86.99      7.49 o 
  16   3   8       28.27       32.71      5.55 o 
  17   3   8       90.55       86.30      7.99 o 
   0   4   8       93.57       85.61      8.54 o 
   1   4   8       43.88       48.37      4.15 o 
   2   4   8      235.88      239.09      6.22 o 
   3   4   8        7.40        9.30      3.43 o 
   4   4   8      681.85      697.43     11.95 o 
   5   4   8     1236.84     1266.68     14.88 o 
   6   4   8      192.44      212.36      9.63 o 
   7   4   8      100.80      104.75      7.21 o 
   8   4   8        6.55       11.22      3.93 o 
   9   4   8        8.23       12.20      3.71 o 
  10   4   8        2.70        4.58      3.00 o 
  11   4   8      191.49      177.33      9.71 o 
  12   4   8       48.10       48.76      6.58 o 
  13   4   8       51.54       55.15      8.10 o 
  14   4   8       13.72       13.66      5.51 o 
   1   5   8      496.08      524.37     10.63 o 
   2   5   8      179.22      179.08      8.59 o 
   3   5   8      386.02      380.64     10.91 o 
   4   5   8      281.10      266.70      9.37 o 
   5   5   8       34.84       36.33      4.77 o 
   6   5   8        6.54        9.94      4.28 o 
   7   5   8       33.28       37.86      6.56 o 
   8   5   8        2.22        7.65      3.99 o 
   9   5   8       29.04       25.43      5.64 o 
  10   5   8      115.41       97.25      8.30 o 
  11   5   8       15.12       16.26      5.36 o 
   0   6   8      110.96      114.54     12.52 o 
   1   6   8      103.19      103.07     12.05 o 
   2   6   8      103.96      109.79      9.08 o 
   3   6   8       26.35       21.36      4.74 o 
   4   6   8      189.00      170.30     10.22 o 
   2   0   9       25.34       23.32      2.02 o 
   4   0   9     4896.08     5129.01     61.11 o 
   6   0   9      207.00      211.24      5.21 o 
   8   0   9     3104.71     3215.49     42.09 o 
  10   0   9       67.39       73.78      4.50 o 
  12   0   9      256.11      270.96      8.82 o 
  14   0   9     1355.57     1391.09     23.20 o 
  16   0   9      184.78      183.86     10.29 o 
  18   0   9      715.98      735.25     26.16 o 
   0   1   9     1617.57     1627.95     21.39 o 
   1   1   9       61.03       63.13      2.28 o 
   2   1   9      118.20      113.97      2.81 o 
   3   1   9       73.73       70.77      2.05 o 
   4   1   9      677.98      744.48      8.85 o 
   5   1   9       42.92       49.23      3.25 o 
   6   1   9       22.14       23.47      2.48 o 
   7   1   9      348.12      356.05      6.73 o 
   8   1   9      766.97      780.78      8.20 o 
   9   1   9        2.70        4.17      1.43 o 
  10   1   9      404.16      398.85      7.28 o 
  11   1   9      402.80      394.22      7.63 o 
  12   1   9      944.20      975.82     11.67 o 
  13   1   9       14.63       16.98      3.12 o 
  14   1   9      217.81      232.39      7.96 o 
  15   1   9      136.68      141.13      6.79 o 
  16   1   9       67.78       64.17      5.62 o 
  17   1   9       10.72       17.69      4.81 o 
  18   1   9       47.57       51.18      7.39 o 
  19   1   9       43.71       48.08      8.63 o 
   1   2   9      487.59      522.06      5.43 o 
   2   2   9      231.60      229.55      3.93 o 
   3   2   9     1710.58     1767.59     11.66 o 
   4   2   9      214.71      216.09      5.38 o 
   5   2   9      537.67      504.59      8.35 o 
   6   2   9      466.55      487.73      8.95 o 
   7   2   9     1366.96     1354.55     14.32 o 
   8   2   9     1632.12     1547.73     14.59 o 
   9   2   9        4.84        9.27      3.51 o 
  10   2   9       42.29       35.73      4.70 o 
  11   2   9      380.52      384.58      9.42 o 
  12   2   9      653.78      638.73     12.51 o 
  13   2   9        2.16        6.79      3.64 o 
  14   2   9       35.58       40.29      4.69 o 
  15   2   9        3.03        8.62      3.93 o 
  16   2   9        4.69       10.12      3.96 o 
  17   2   9       79.22       73.61      7.44 o 
  18   2   9        7.33       12.65      4.89 o 
   0   3   9      662.75      633.31     29.24 o 
   1   3   9      747.44      735.63     10.93 o 
   2   3   9     1047.14     1080.42     13.35 o 
   3   3   9      118.23      110.02      4.28 o 
   4   3   9      965.02      955.60     10.65 o 
   5   3   9        7.27        8.08      1.46 o 
   6   3   9      572.57      535.65      8.07 o 
   7   3   9      144.63      172.13      7.93 o 
   8   3   9      846.24      834.78     15.86 o 
   9   3   9       23.08       31.34      4.03 o 
  10   3   9       60.39       78.88      5.65 o 
  11   3   9      113.42       94.69      6.26 o 
  12   3   9       10.33        9.28      3.59 o 
  13   3   9        0.92        9.48      4.11 o 
  14   3   9      103.31       92.78      8.05 o 
  15   3   9       32.86       32.27      6.17 o 
  16   3   9       18.27       22.10      5.70 o 
   1   4   9      326.45      335.48      6.99 o 
   2   4   9      170.57      158.75      6.03 o 
   3   4   9      395.81      391.02     10.18 o 
   4   4   9       43.82       36.18      3.44 o 
   5   4   9      832.20      863.50     14.78 o 
   6   4   9      223.53      224.62     10.62 o 
   7   4   9       84.73       86.43      6.18 o 
   8   4   9       10.44       15.61      4.55 o 
   9   4   9      107.21      104.16      6.73 o 
  10   4   9       33.74       28.88      4.69 o 
  11   4   9      122.93      130.53      9.61 o 
  12   4   9       16.96       23.07      5.72 o 
  13   4   9       13.81       21.04      5.59 o 
  14   4   9       11.92       18.35      7.01 o 
   0   5   9       67.13       60.77      7.23 o 
   1   5   9     1369.08     1415.97     21.73 o 
   2   5   9      419.78      431.57     11.74 o 
   3   5   9      606.58      639.48     22.06 o 
   4   5   9       90.76       81.51      5.84 o 
   5   5   9       14.57       13.83      4.54 o 
   6   5   9       13.82       12.06      4.20 o 
   7   5   9      129.83      141.57      8.57 o 
   8   5   9       23.19       27.07      6.12 o 
   9   5   9       98.76       97.88      9.16 o 
  10   5   9       64.57       56.41      8.94 o 
  11   5   9      102.22       96.96      8.83 o 
   1   6   9       56.83       52.78      9.34 o 
   2   6   9       12.07       13.84      4.55 o 
   3   6   9      129.76      118.51      8.20 o 
   0   0  10       78.47       63.87      5.72 o 
   2   0  10      117.32      117.68      4.79 o 
   4   0  10     2243.65     2345.96     17.51 o 
   6   0  10       21.58       29.29      2.63 o 
   8   0  10     1846.65     2002.43     25.10 o 
  10   0  10       10.33        9.94      2.83 o 
  12   0  10       70.33       68.08      6.71 o 
  14   0  10      580.82      591.55     14.76 o 
  16   0  10      420.55      438.57     21.01 o 
  18   0  10      111.96      125.26     15.16 o 
   1   1  10      785.99      806.26      8.12 o 
   2   1  10       95.41      111.08      2.80 o 
   3   1  10      116.88      120.30      2.73 o 
   4   1  10      525.05      512.11      4.50 o 
   5   1  10       85.17       91.53      3.71 o 
   6   1  10        6.05       10.18      2.24 o 
   7   1  10      777.87      812.63      9.33 o 
   8   1  10     2514.49     2497.37     25.52 o 
   9   1  10       52.67       46.62      3.74 o 
  10   1  10       19.42       22.36      2.63 o 
  11   1  10      347.69      360.91      8.44 o 
  12   1  10      397.52      395.52      7.80 o 
  13   1  10       11.86       11.85      2.99 o 
  14   1  10      270.83      281.33      8.61 o 
  15   1  10      138.17      133.85      7.41 o 
  16   1  10        5.52        9.51      3.75 o 
  17   1  10      428.68      423.63     11.82 o 
  18   1  10      466.89      457.29     12.67 o 
   0   2  10      257.06      238.32      8.65 o 
   1   2  10        4.87        6.71      2.07 o 
   2   2  10      110.72      102.67      3.13 o 
   3   2  10      693.22      715.01      8.94 o 
   4   2  10     2087.19     2191.90     21.18 o 
   5   2  10       55.26       59.38      3.59 o 
   6   2  10      221.69      198.84      8.89 o 
   7   2  10      538.37      485.92      7.11 o 
   8   2  10      289.07      288.79      5.38 o 
   9   2  10      160.04      158.52      4.53 o 
  10   2  10      154.83      145.07      7.52 o 
  11   2  10      146.29      153.92      8.17 o 
  12   2  10      291.96      279.44      9.78 o 
  13   2  10      142.14      137.65      9.16 o 
  14   2  10       41.91       45.50      5.13 o 
  15   2  10       67.68       57.72      5.92 o 
  16   2  10       23.84       28.53      4.26 o 
  17   2  10        8.64       10.71      3.88 o 
   1   3  10      313.84      297.00      5.70 o 
   2   3  10      113.19      107.76      3.79 o 
   3   3  10      320.46      347.92      5.41 o 
   4   3  10      188.55      182.93      5.20 o 
   5   3  10      617.37      557.63      6.65 o 
   6   3  10      106.21      109.17      4.62 o 
   7   3  10      632.21      633.37     12.42 o 
   8   3  10      670.05      640.78     16.42 o 
   9   3  10      308.93      310.99     10.07 o 
  10   3  10       49.91       51.75      5.85 o 
  11   3  10       22.68       27.45      4.88 o 
  12   3  10       57.65       49.45      5.17 o 
  13   3  10       54.64       53.47      5.83 o 
  14   3  10       52.88       50.94      7.23 o 
  15   3  10       12.64       11.80      5.18 o 
  16   3  10       25.30       30.18      5.79 o 
   0   4  10     2489.65     2506.83     29.89 o 
   1   4  10      945.19      958.96     11.47 o 
   2   4  10        7.08        8.68      2.66 o 
   3   4  10      637.07      657.62     12.49 o 
   4   4  10       56.59       50.56      4.50 o 
   5   4  10       37.76       42.47      5.22 o 
   6   4  10       49.52       61.18      5.70 o 
   7   4  10      347.13      337.97     13.26 o 
   8   4  10       41.25       41.59      5.28 o 
   9   4  10       17.24       15.36      4.18 o 
  10   4  10       67.93       56.69      5.66 o 
  11   4  10      180.28      204.31     10.93 o 
  12   4  10       18.25       24.00      5.37 o 
  13   4  10       48.72       53.10      7.07 o 
  14   4  10       30.06       26.18      5.94 o 
   1   5  10      580.97      592.54     10.77 o 
   2   5  10      175.88      177.20      7.87 o 
   3   5  10      336.61      340.81      9.93 o 
   4   5  10      213.39      227.86     10.14 o 
   5   5  10        5.82        7.40      3.61 o 
   6   5  10        3.65        5.65      3.62 o 
   7   5  10       40.96       43.55      5.35 o 
   8   5  10       86.46       95.22      7.48 o 
   9   5  10      304.66      320.35     14.94 o 
  10   5  10       15.42       16.39      5.39 o 
   0   6  10       17.68       11.09      7.61 o 
   1   6  10       49.65       47.98      6.74 o 
   2   0  11      130.74      130.07      4.88 o 
   4   0  11     2337.82     2436.73     20.09 o 
   6   0  11      454.36      458.31      7.62 o 
   8   0  11      280.12      308.09      7.40 o 
  10   0  11      193.44      200.88      9.83 o 
  12   0  11      217.39      202.14      9.19 o 
  14   0  11      245.46      244.30     16.53 o 
  16   0  11      705.32      714.67     29.78 o 
  18   0  11      317.02      318.18     22.50 o 
   0   1  11     6924.74     8001.17     76.91 o 
   1   1  11      812.32      826.09      7.44 o 
   2   1  11      403.08      430.93      8.65 o 
   3   1  11       21.01       21.79      1.83 o 
   4   1  11      718.29      757.77     11.90 o 
   5   1  11      151.22      169.24      4.54 o 
   6   1  11       76.70       68.93      4.38 o 
   7   1  11      696.09      722.54     14.26 o 
   8   1  11      204.26      189.34      6.45 o 
   9   1  11      115.23      106.66      4.99 o 
  10   1  11      948.33      917.56     13.57 o 
  11   1  11      706.71      652.42     10.61 o 
  12   1  11      148.46      158.91      6.39 o 
  13   1  11       65.12       51.42      5.38 o 
  14   1  11       69.39       62.61      6.03 o 
  15   1  11       35.99       29.28      4.78 o 
  16   1  11       10.46       14.95      5.48 o 
  17   1  11      204.74      186.33     10.60 o 
  18   1  11       64.71       69.52      7.88 o 
   1   2  11       25.62       26.60      2.32 o 
   2   2  11      708.64      737.15      8.39 o 
   3   2  11      256.29      255.56      4.32 o 
   4   2  11     1077.78     1158.47     11.83 o 
   5   2  11       96.38       91.31      4.04 o 
   6   2  11      442.98      387.94     10.43 o 
   7   2  11      633.58      569.27     10.96 o 
   8   2  11       11.25       12.09      2.16 o 
   9   2  11      166.96      155.43      4.75 o 
  10   2  11       24.48       21.71      4.23 o 
  11   2  11     1779.38     1812.03     43.73 o 
  12   2  11       95.37       86.80      6.51 o 
  13   2  11       33.71       38.43      5.23 o 
  14   2  11       15.64       15.84      4.33 o 
  15   2  11       38.15       30.95      5.12 o 
  16   2  11       87.10       91.58      7.33 o 
  17   2  11       19.28       10.80      5.57 o 
   0   3  11      587.83      582.10     17.63 o 
   1   3  11      577.29      580.78      8.65 o 
   2   3  11      191.53      199.70      4.89 o 
   3   3  11      207.77      218.67      5.10 o 
   4   3  11      269.21      252.02      8.52 o 
   5   3  11      546.59      553.50     10.56 o 
   6   3  11      243.20      250.86      7.06 o 
   7   3  11      355.88      343.09      9.16 o 
   8   3  11      151.52      146.03      7.28 o 
   9   3  11      145.83      134.02      8.51 o 
  10   3  11      108.20      113.40      6.94 o 
  11   3  11       12.25       19.03      4.40 o 
  12   3  11       97.42      100.97      7.03 o 
  13   3  11       12.33       14.79      4.61 o 
  14   3  11        3.18        6.19      3.59 o 
  15   3  11      133.00      119.19      9.42 o 
  16   3  11       20.98       27.55      7.17 o 
   1   4  11      744.78      770.88     11.25 o 
   2   4  11        7.20       13.70      2.88 o 
   3   4  11      204.88      217.41      7.31 o 
   4   4  11      144.82      128.95      7.40 o 
   5   4  11      602.22      644.90     13.04 o 
   6   4  11       40.02       41.59      4.89 o 
   7   4  11       19.95       24.35      4.99 o 
   8   4  11       23.50       24.64      4.67 o 
   9   4  11        8.02        7.60      3.62 o 
  10   4  11       22.22       16.22      4.87 o 
  11   4  11       15.77       15.32      4.55 o 
  12   4  11        2.56        7.88      4.52 o 
  13   4  11       73.78       81.21      8.19 o 
   0   5  11       36.92       27.21      5.14 o 
   1   5  11        7.10       14.33      4.18 o 
   2   5  11       74.87       78.21      6.73 o 
   3   5  11       13.18       18.03      4.41 o 
   4   5  11       44.27       45.53      5.68 o 
   5   5  11      112.41      104.08      7.44 o 
   6   5  11       13.02       12.59      4.06 o 
   7   5  11       40.41       39.88      5.89 o 
   8   5  11       56.42       73.93      7.50 o 
   9   5  11       48.79       77.28     10.27 o 
   0   0  12      152.45      168.45      8.71 o 
   2   0  12      515.78      498.20      9.22 o 
   4   0  12     1873.82     2039.51     29.47 o 
   6   0  12      685.09      718.77     10.61 o 
   8   0  12      206.89      209.08      6.16 o 
  10   0  12      167.15      170.38      7.23 o 
  12   0  12      100.53      100.78      7.80 o 
  14   0  12     2243.26     2349.24     30.04 o 
  16   0  12      115.23      114.31     13.46 o 
  18   0  12      110.62      112.07     14.07 o 
   1   1  12      405.97      443.41      5.87 o 
   2   1  12      196.97      189.34      4.07 o 
   3   1  12       33.44       37.20      2.26 o 
   4   1  12       33.12       38.11      2.71 o 
   5   1  12       47.14       49.84      2.13 o 
   6   1  12      157.17      156.04      6.23 o 
   7   1  12      107.77       97.12      5.09 o 
   8   1  12      125.66      125.78      6.68 o 
   9   1  12       23.10       22.95      3.95 o 
  10   1  12     1561.48     1558.71     19.78 o 
  11   1  12      219.69      233.80      7.18 o 
  12   1  12      424.27      404.20      8.42 o 
  13   1  12       30.44       34.52      5.35 o 
  14   1  12       55.42       57.01      5.74 o 
  15   1  12       45.68       50.55      6.19 o 
  16   1  12       20.25       24.08      5.71 o 
  17   1  12      105.91      108.48      7.69 o 
  18   1  12       42.84       40.53      7.48 o 
   0   2  12     2208.55     2350.67     28.90 o 
   1   2  12       18.97       19.57      2.35 o 
   2   2  12        4.83        7.21      2.30 o 
   3   2  12       50.21       51.35      2.54 o 
   4   2  12       64.96       59.72      4.13 o 
   5   2  12      274.92      278.71      8.52 o 
   6   2  12      361.15      403.56      8.20 o 
   7   2  12      293.31      258.71      6.58 o 
   8   2  12      380.51      353.86      8.75 o 
   9   2  12       99.53      106.39      6.87 o 
  10   2  12       32.95       37.34      4.80 o 
  11   2  12      325.01      356.70     11.01 o 
  12   2  12        8.61        9.72      3.88 o 
  13   2  12       68.37       68.62      6.22 o 
  14   2  12       14.63       20.33      4.72 o 
  15   2  12       93.25       93.94      6.99 o 
  16   2  12       13.58       18.55      4.25 o 
  17   2  12       54.50       68.31      8.26 o 
   1   3  12      238.53      236.19      6.31 o 
   2   3  12       21.92       32.41      3.05 o 
   3   3  12      545.87      497.91     15.00 o 
   4   3  12     2257.81     2374.64     19.37 o 
   5   3  12      230.95      224.65      7.07 o 
   6   3  12      164.87      176.36      5.89 o 
   7   3  12      271.24      285.72      9.61 o 
   8   3  12       52.69       51.33      5.80 o 
   9   3  12      114.12      119.26      9.16 o 
  10   3  12       80.30       83.11      6.64 o 
  11   3  12        8.73        7.94      3.88 o 
  12   3  12       47.35       48.02      5.82 o 
  13   3  12        2.56        7.67      3.28 o 
  14   3  12      119.65      145.18      8.28 o 
  15   3  12      640.35      689.26     16.48 o 
   0   4  12     2482.37     2529.11     50.42 o 
   1   4  12       12.11       11.53      2.79 o 
   2   4  12      209.90      221.79      6.52 o 
   3   4  12       20.05       18.41      3.91 o 
   4   4  12       90.47       79.31      5.71 o 
   5   4  12       95.33      103.24      6.29 o 
   6   4  12      158.50      156.75      7.43 o 
   7   4  12        2.71        9.19      3.96 o 
   8   4  12       22.41       17.01      4.69 o 
   9   4  12       20.83       23.10      5.08 o 
  10   4  12       37.97       35.91      5.56 o 
  11   4  12      282.58      316.83     10.39 o 
  12   4  12       58.15       75.04      8.48 o 
  13   4  12       33.43       39.65      8.06 o 
   1   5  12      164.16      152.32     10.51 o 
   2   5  12      116.48      105.07      7.14 o 
   3   5  12      311.88      303.30     11.39 o 
   4   5  12       49.20       50.74      6.00 o 
   5   5  12      109.26      118.31      7.82 o 
   6   5  12       26.10       20.35      4.58 o 
   7   5  12       71.66       63.99      7.41 o 
   8   5  12      103.09      124.03      8.25 o 
   9   5  12        7.23        7.20      5.13 o 
   2   0  13       12.78        5.63      2.87 o 
   4   0  13     4742.22     4847.69     34.98 o 
   6   0  13      113.62      101.18      4.82 o 
   8   0  13      134.68      122.49     12.80 o 
  10   0  13       89.41      107.33      8.05 o 
  12   0  13       65.35       62.28      5.33 o 
  14   0  13     3555.09     3834.28    121.05 o 
  16   0  13      125.24      119.26     13.29 o 
   0   1  13      714.67      717.00     10.16 o 
   1   1  13      296.16      298.15      5.40 o 
   2   1  13      446.29      442.40      5.92 o 
   3   1  13      193.69      192.14      5.32 o 
   4   1  13       15.45       13.31      1.87 o 
   5   1  13       63.40       65.10      2.33 o 
   6   1  13      123.77      125.64      5.21 o 
   7   1  13       61.36       65.22      4.72 o 
   8   1  13     1391.34     1408.74     17.54 o 
   9   1  13       79.41       69.64      5.36 o 
  10   1  13      427.76      436.87     10.51 o 
  11   1  13       24.81       25.65      3.78 o 
  12   1  13      221.01      214.54      7.66 o 
  13   1  13      105.99       99.63      7.12 o 
  14   1  13      157.85      164.72      9.26 o 
  15   1  13       65.61       69.56      7.28 o 
  16   1  13       81.01       89.07      7.06 o 
  17   1  13      215.22      219.13     10.86 o 
   1   2  13        4.70        6.88      2.45 o 
   2   2  13      467.93      488.98      8.27 o 
   3   2  13      109.15       95.91      3.29 o 
   4   2  13      114.37      111.73      5.64 o 
   5   2  13       44.52       43.93      4.17 o 
   6   2  13      339.44      359.63      8.62 o 
   7   2  13      397.83      371.41      8.79 o 
   8   2  13     1302.72     1225.14     18.49 o 
   9   2  13        3.28       14.59      4.35 o 
  10   2  13      317.31      328.05     10.32 o 
  11   2  13       32.09       24.56      4.59 o 
  12   2  13       96.74       94.84      7.31 o 
  13   2  13      237.05      239.84      9.56 o 
  14   2  13       91.90       91.18      7.42 o 
  15   2  13       47.65       44.70      5.83 o 
  16   2  13       24.76       22.25      5.58 o 
   0   3  13      117.62      124.59      6.77 o 
   1   3  13        9.09       11.66      2.83 o 
   2   3  13      583.86      609.91     10.82 o 
   3   3  13      357.75      310.71      7.14 o 
   4   3  13     1384.25     1332.14     17.38 o 
   5   3  13       11.78       12.99      2.87 o 
   6   3  13        7.97        9.38      4.03 o 
   7   3  13        3.17        6.84      4.42 o 
   8   3  13       70.05       69.07      5.76 o 
   9   3  13       57.63       59.67      6.42 o 
  10   3  13       33.39       33.03      5.51 o 
  11   3  13       39.19       46.59      5.73 o 
  12   3  13       33.28       30.48      5.44 o 
  13   3  13       11.41       15.39      4.29 o 
  14   3  13      280.65      301.34     13.88 o 
  15   3  13       17.70       15.43      4.93 o 
   1   4  13       75.26       79.47      5.03 o 
   2   4  13        1.46        8.16      3.65 o 
   3   4  13      371.97      378.15     11.96 o 
   4   4  13       71.33       72.44      6.51 o 
   5   4  13        6.31        9.91      3.95 o 
   6   4  13       23.38       31.62      5.14 o 
   7   4  13        9.39       12.88      4.21 o 
   8   4  13      265.74      291.42      9.99 o 
   9   4  13      182.32      183.34      8.89 o 
  10   4  13       46.02       63.10      7.08 o 
  11   4  13       38.78       43.65      5.77 o 
  12   4  13      111.74      140.44     10.88 o 
   0   5  13        3.76       14.97      9.75 o 
   1   5  13      126.46      109.68      8.07 o 
   2   5  13        9.13       12.06      4.94 o 
   3   5  13      217.90      210.09      9.06 o 
   4   5  13      573.18      648.56     13.75 o 
   5   5  13       30.05       31.26      5.16 o 
   6   5  13       24.10       30.04      6.10 o 
   7   5  13      423.98      508.06     13.16 o 
   8   5  13       74.83       82.85      7.58 o 
   0   0  14        7.13       13.58      6.29 o 
   2   0  14      152.01      121.77      6.33 o 
   4   0  14     1824.30     1698.91     22.41 o 
   6   0  14      629.57      625.03     12.31 o 
   8   0  14      129.43      130.60     12.45 o 
  10   0  14       51.28       44.29      5.30 o 
  12   0  14      248.46      250.81     15.92 o 
  14   0  14      780.06      759.88     34.35 o 
  16   0  14       64.09       57.50     11.32 o 
   1   1  14      346.41      322.88      6.11 o 
   2   1  14        8.20       11.26      2.42 o 
   3   1  14      826.94      864.51      8.58 o 
   4   1  14        9.73       12.69      1.92 o 
   5   1  14       66.55       62.32      3.16 o 
   6   1  14      331.53      320.59      5.78 o 
   7   1  14        3.60        6.49      3.14 o 
   8   1  14      287.34      284.50     10.44 o 
   9   1  14       37.83       40.45      4.40 o 
  10   1  14       42.49       36.49      4.19 o 
  11   1  14      332.83      367.96      8.46 o 
  12   1  14       30.75       34.51      5.46 o 
  13   1  14      147.21      149.32      7.82 o 
  14   1  14      108.22      119.61      8.14 o 
  15   1  14       61.34       56.02      6.25 o 
  16   1  14       60.55       65.45      6.73 o 
  17   1  14      311.91      287.75     13.25 o 
   0   2  14       29.17       24.48      4.22 o 
   1   2  14       47.44       42.02      3.37 o 
   2   2  14      650.32      681.30      8.13 o 
   3   2  14      141.09      125.27      3.95 o 
   4   2  14      183.92      188.28      5.26 o 
   5   2  14       83.49       90.42      5.10 o 
   6   2  14      179.71      186.15      6.68 o 
   7   2  14     2241.72     2332.27     35.56 o 
   8   2  14      115.89      110.01      5.25 o 
   9   2  14      181.03      186.13      7.78 o 
  10   2  14      251.82      218.50      8.24 o 
  11   2  14      102.42      104.96      6.32 o 
  12   2  14       66.72       69.24      6.81 o 
  13   2  14        5.55        7.37      4.18 o 
  14   2  14       31.86       31.79      4.88 o 
  15   2  14        2.16        7.44      4.03 o 
  16   2  14       25.85       21.83      5.00 o 
   1   3  14       72.10       74.87      4.41 o 
   2   3  14       21.14       17.87      2.75 o 
   3   3  14      240.80      233.40      5.66 o 
   4   3  14      136.47      119.96      5.50 o 
   5   3  14      297.38      276.04      7.84 o 
   6   3  14      496.23      497.50     11.54 o 
   7   3  14        1.55        5.10      3.56 o 
   8   3  14        1.81        7.88      4.34 o 
   9   3  14       25.00       31.65      5.36 o 
  10   3  14        5.13        8.79      3.93 o 
  11   3  14       49.52       49.39      7.06 o 
  12   3  14      147.02      144.54      8.36 o 
  13   3  14      167.23      189.21      9.19 o 
  14   3  14      139.91      145.37     11.18 o 
   0   4  14     1600.02     1606.87     45.44 o 
   1   4  14      135.00      135.01      6.54 o 
   2   4  14      116.59      111.02      6.10 o 
   3   4  14       99.46      109.34      7.20 o 
   4   4  14      118.04      109.42      7.19 o 
   5   4  14       19.70       18.29      4.77 o 
   6   4  14       20.92       19.62      4.69 o 
   7   4  14       23.88       18.27      4.14 o 
   8   4  14       84.26       91.84      6.87 o 
   9   4  14        4.12        9.91      4.17 o 
  10   4  14      141.68      157.13      7.93 o 
  11   4  14       83.99       97.79      7.31 o 
  12   4  14       77.85       86.56      8.80 o 
   1   5  14       32.93       27.30      5.63 o 
   2   5  14        2.30       10.36      4.91 o 
   3   5  14      380.89      395.98     12.06 o 
   4   5  14      220.61      209.34      9.76 o 
   5   5  14        1.46       10.77      4.57 o 
   6   5  14       95.79       93.21      7.92 o 
   7   5  14       93.89       90.68      8.04 o 
   2   0  15     1203.30     1170.54     16.72 o 
   4   0  15     1917.29     1864.51     19.90 o 
   6   0  15       68.43       72.01      4.86 o 
   8   0  15       21.55       20.76      3.61 o 
  10   0  15      330.40      324.80     10.32 o 
  12   0  15       91.45       97.16      9.27 o 
  14   0  15      190.97      182.47     11.17 o 
  16   0  15      270.07      271.92     18.32 o 
   0   1  15     3243.48     2979.75     64.01 o 
   1   1  15      738.03      738.35     10.95 o 
   2   1  15      405.01      379.82      6.27 o 
   3   1  15      251.21      246.86      5.30 o 
   4   1  15       18.57       16.68      2.32 o 
   5   1  15      219.43      219.82      4.43 o 
   6   1  15      202.26      180.81      4.01 o 
   7   1  15      167.15      173.10      6.42 o 
   8   1  15      132.79      120.80      5.64 o 
   9   1  15      141.53      137.11      6.93 o 
  10   1  15      728.63      704.80     14.71 o 
  11   1  15     1062.69     1037.93     17.38 o 
  12   1  15      122.53      116.43     10.48 o 
  13   1  15        0.56       11.44      4.48 o 
  14   1  15       51.20       50.96      6.43 o 
  15   1  15       31.73       23.29      4.86 o 
  16   1  15       45.06       45.93      6.65 o 
   1   2  15      106.97      109.50      4.40 o 
   2   2  15       21.43       20.30      3.23 o 
   3   2  15       98.11       95.41      3.91 o 
   4   2  15      217.37      199.95      5.11 o 
   5   2  15       83.40       93.49      5.39 o 
   6   2  15       85.06       63.13      6.15 o 
   7   2  15      588.47      566.09     21.17 o 
   8   2  15       43.75       44.80      4.15 o 
   9   2  15      384.64      372.15     13.09 o 
  10   2  15       47.94       41.07      5.13 o 
  11   2  15     1035.71     1063.98     19.23 o 
  12   2  15      131.75      150.35      7.48 o 
  13   2  15      271.37      289.61     11.51 o 
  14   2  15       17.43       22.09      4.87 o 
  15   2  15       85.90       99.57      9.88 o 
   0   3  15      682.74      656.63     16.09 o 
   1   3  15       29.41       30.28      3.10 o 
   2   3  15       50.84       46.59      3.59 o 
   3   3  15       37.04       40.52      4.07 o 
   4   3  15      104.93       93.74      5.05 o 
   5   3  15      144.35      130.87      6.12 o 
   6   3  15      455.98      488.93     13.51 o 
   7   3  15        6.33       10.11      4.10 o 
   8   3  15       53.06       48.65      5.34 o 
   9   3  15       14.14       12.47      4.54 o 
  10   3  15       33.81       40.13      5.89 o 
  11   3  15      245.81      264.51     10.14 o 
  12   3  15      134.28      134.75      7.75 o 
  13   3  15       91.10      110.04      7.26 o 
  14   3  15       44.19       36.41      5.56 o 
   1   4  15       59.64       56.02      5.11 o 
   2   4  15       13.57       17.22      3.56 o 
   3   4  15       30.61       28.37      5.09 o 
   4   4  15       84.30       81.75      6.16 o 
   5   4  15       17.28       17.93      4.07 o 
   6   4  15       68.57       74.30      6.32 o 
   7   4  15       53.94       52.26      5.75 o 
   8   4  15       78.06       78.47      6.42 o 
   9   4  15        9.88       12.24      4.37 o 
  10   4  15      469.33      503.25     12.86 o 
  11   4  15       13.09       11.69      4.22 o 
   0   5  15        4.21       18.84      8.91 o 
   1   5  15      130.36      122.72     12.30 o 
   2   5  15       11.99       11.34      4.13 o 
   3   5  15       63.07       67.47      8.53 o 
   4   5  15       21.33       19.34      4.55 o 
   5   5  15       24.45       24.16      5.06 o 
   6   5  15       62.64       52.39      6.90 o 
   0   0  16     1304.26     1402.07     32.69 o 
   2   0  16      275.92      261.76      9.19 o 
   4   0  16      163.32      139.21      7.97 o 
   6   0  16        6.54        9.04      4.08 o 
   8   0  16      407.16      425.24     15.36 o 
  10   0  16      814.60      844.24     20.16 o 
  12   0  16      294.88      290.60     13.52 o 
  14   0  16      608.81      636.70     24.63 o 
  16   0  16      182.30      176.00     16.33 o 
   1   1  16     1183.72     1186.08     12.92 o 
   2   1  16       50.37       55.06      3.12 o 
   3   1  16      169.31      142.39      4.20 o 
   4   1  16      221.08      229.55      6.39 o 
   5   1  16       75.72       76.03      4.68 o 
   6   1  16      342.19      322.61      6.25 o 
   7   1  16     1155.41     1156.70     15.38 o 
   8   1  16      469.86      467.67      9.86 o 
   9   1  16      125.39      126.45      6.73 o 
  10   1  16      189.01      175.09      9.14 o 
  11   1  16       28.55       39.46      4.97 o 
  12   1  16      269.95      269.97     10.59 o 
  13   1  16       57.33       50.94      6.83 o 
  14   1  16       11.80       19.97      5.90 o 
  15   1  16        5.12        8.26      4.56 o 
  16   1  16      126.19      134.03     11.31 o 
   0   2  16      215.85      215.69      8.35 o 
   1   2  16       79.31       70.32      3.72 o 
   2   2  16      190.09      164.14      6.61 o 
   3   2  16      800.53      823.17     15.34 o 
   4   2  16       65.20       68.70      4.60 o 
   5   2  16      200.05      191.81      8.11 o 
   6   2  16      214.15      202.84      6.88 o 
   7   2  16      119.78       97.23      5.15 o 
   8   2  16      100.58       86.35      6.25 o 
   9   2  16       42.98       51.07      6.22 o 
  10   2  16       54.39       57.88      5.57 o 
  11   2  16      458.46      456.79     11.28 o 
  12   2  16      322.41      334.05     10.97 o 
  13   2  16       26.01       20.95      4.79 o 
  14   2  16        0.00        6.43      4.57 o 
  15   2  16       59.02       63.53      7.91 o 
   1   3  16      234.81      218.13      6.05 o 
   2   3  16       24.14       22.64      3.21 o 
   3   3  16      237.59      222.21      7.35 o 
   4   3  16      507.66      515.69     13.03 o 
   5   3  16      323.20      307.02     10.22 o 
   6   3  16      227.21      232.16      9.19 o 
   7   3  16       75.72       79.68      6.22 o 
   8   3  16      136.56      149.10      7.35 o 
   9   3  16      143.38      155.70      8.44 o 
  10   3  16       94.76       90.77      6.67 o 
  11   3  16        0.90       13.23      4.67 o 
  12   3  16        7.66       10.54      4.13 o 
  13   3  16        5.52        8.56      4.06 o 
   0   4  16     1568.35     1684.55     29.26 o 
   1   4  16      178.45      157.89      8.19 o 
   2   4  16       13.87       12.57      3.63 o 
   3   4  16       25.81       25.84      4.80 o 
   4   4  16        3.48        5.13      3.95 o 
   5   4  16      114.92      115.60      7.76 o 
   6   4  16       18.76       23.36      4.96 o 
   7   4  16      157.99      171.49      8.28 o 
   8   4  16        9.66       11.59      4.09 o 
   9   4  16      104.13      110.11      8.12 o 
  10   4  16      625.43      676.37     15.22 o 
   1   5  16       25.49       25.43      6.49 o 
   2   5  16        1.66        7.20      4.75 o 
   3   5  16       23.97       16.00      4.98 o 
   4   5  16      148.74      157.78     10.08 o 
   2   0  17      820.46      821.96     16.46 o 
   4   0  17     1130.90     1199.90     22.76 o 
   6   0  17      214.12      199.95     11.10 o 
   8   0  17      187.43      187.83      8.16 o 
  10   0  17      227.75      194.47     17.78 o 
  12   0  17      335.42      338.46     14.68 o 
  14   0  17      554.19      563.00     24.58 o 
   0   1  17       77.02       67.51      6.42 o 
   1   1  17      635.89      648.16     13.33 o 
   2   1  17        4.82        8.16      3.09 o 
   3   1  17        1.65        4.88      2.57 o 
   4   1  17       24.86       30.06      3.54 o 
   5   1  17       67.54       72.28      3.92 o 
   6   1  17      494.90      520.55      9.53 o 
   7   1  17     1033.97     1053.03     14.82 o 
   8   1  17     1187.22     1246.34     17.05 o 
   9   1  17      240.42      227.68      7.59 o 
  10   1  17        3.15        5.52      2.62 o 
  11   1  17        0.17        8.41      4.01 o 
  12   1  17      220.57      185.89      9.74 o 
  13   1  17        0.91        7.19      4.67 o 
  14   1  17       21.75       24.16      5.38 o 
  15   1  17       25.25       20.93      5.56 o 
   1   2  17       30.09       25.73      2.93 o 
   2   2  17      103.37      106.35      4.51 o 
   3   2  17     2902.71     2937.66     24.15 o 
   4   2  17        4.37        6.07      3.17 o 
   5   2  17      190.39      180.25      6.51 o 
   6   2  17      268.15      289.45      8.48 o 
   7   2  17      136.58      125.15      6.13 o 
   8   2  17      213.34      185.10      8.57 o 
   9   2  17       35.46       38.59      5.46 o 
  10   2  17      182.86      174.03      7.99 o 
  11   2  17        9.76        7.50      4.01 o 
  12   2  17      211.47      219.63      8.78 o 
  13   2  17        2.22        7.16      3.75 o 
  14   2  17       12.53       16.21      5.57 o 
   0   3  17      262.05      266.92      9.43 o 
   1   3  17      372.35      358.94      8.39 o 
   2   3  17       65.65       66.70      4.86 o 
   3   3  17      294.43      264.63      8.15 o 
   4   3  17      110.03      116.93      6.41 o 
   5   3  17       44.72       43.34      5.09 o 
   6   3  17      329.68      331.14     11.29 o 
   7   3  17      746.60      795.18     14.63 o 
   8   3  17       59.95       51.11      5.99 o 
   9   3  17        0.76        6.85      3.69 o 
  10   3  17      187.36      184.40      8.41 o 
  11   3  17       90.44       87.87      6.68 o 
  12   3  17       39.29       37.61      5.71 o 
   1   4  17      201.86      181.44      9.40 o 
   2   4  17      223.96      217.07     13.46 o 
   3   4  17        3.66        9.22      4.14 o 
   4   4  17       48.37       48.27      5.30 o 
   5   4  17       72.52       52.07      5.66 o 
   6   4  17       60.38       61.14      5.85 o 
   7   4  17        6.55        8.12      4.24 o 
   8   4  17       28.03       36.02      5.36 o 
   9   4  17      140.79      144.72      8.45 o 
   0   0  18      348.43      349.49     15.18 o 
   2   0  18      670.44      698.86     14.88 o 
   4   0  18     6318.33     6501.82     58.88 o 
   6   0  18      358.03      322.39     11.19 o 
   8   0  18      186.90      184.34     10.28 o 
  10   0  18      103.98      123.06     12.02 o 
  12   0  18      198.82      187.05     11.61 o 
  14   0  18      104.90      109.18     13.98 o 
   1   1  18       29.16       28.42      3.55 o 
   2   1  18      505.26      487.10      8.80 o 
   3   1  18       33.08       37.85      3.32 o 
   4   1  18       53.09       60.15      3.69 o 
   5   1  18       75.62       62.90      4.50 o 
   6   1  18      224.22      240.92      7.52 o 
   7   1  18      210.00      193.29      7.11 o 
   8   1  18      843.93      859.97     14.83 o 
   9   1  18       65.49       65.99      4.88 o 
  10   1  18       43.57       38.48      4.92 o 
  11   1  18       40.06       40.79      5.82 o 
  12   1  18       39.99       33.46      5.67 o 
  13   1  18      309.92      301.94     11.26 o 
  14   1  18      192.40      212.26     10.22 o 
   0   2  18      428.72      361.31     11.55 o 
   1   2  18        5.54        8.08      2.57 o 
   2   2  18      520.92      559.46     10.59 o 
   3   2  18     1044.91     1041.50     14.67 o 
   4   2  18       54.16       55.38      4.65 o 
   5   2  18       29.85       29.75      4.05 o 
   6   2  18        5.92        8.68      3.19 o 
   7   2  18       79.44       73.31      5.16 o 
   8   2  18       30.11       28.13      4.62 o 
   9   2  18       62.67       41.95      5.41 o 
  10   2  18      206.85      198.76      9.94 o 
  11   2  18      118.26      121.84     11.59 o 
  12   2  18        5.05        8.88      4.06 o 
  13   2  18       20.42       15.49      5.36 o 
   1   3  18      187.98      181.07      6.97 o 
   2   3  18       22.56       23.33      3.53 o 
   3   3  18       60.20       61.70      5.34 o 
   4   3  18       64.72       80.08      5.61 o 
   5   3  18      113.26      100.97      6.99 o 
   6   3  18      772.15      793.94     16.61 o 
   7   3  18      194.88      188.76      9.19 o 
   8   3  18       10.40       10.72      4.44 o 
   9   3  18      137.62      134.42      7.83 o 
  10   3  18       99.71       93.63      6.85 o 
  11   3  18       20.65       32.45      5.58 o 
   0   4  18       40.78       34.97      6.91 o 
   1   4  18       71.08       65.07      7.86 o 
   2   4  18       43.89       43.40      7.00 o 
   3   4  18       52.28       50.46      6.84 o 
   4   4  18      297.75      313.50     10.84 o 
   5   4  18       10.82       13.14      3.78 o 
   6   4  18       79.82       82.63      7.56 o 
   7   4  18       44.67       46.30      5.63 o 
   8   4  18       35.94       31.81      5.58 o 
   2   0  19      518.52      518.95     14.50 o 
   4   0  19     3032.47     3161.32     33.65 o 
   6   0  19     1141.12     1129.59     27.97 o 
   8   0  19      377.88      372.34     14.33 o 
  10   0  19      316.38      334.12     14.40 o 
  12   0  19       21.49       23.27      6.41 o 
  14   0  19       13.48        8.14      8.91 o 
   0   1  19     7065.04     7528.14     91.92 o 
   1   1  19      519.54      554.24     14.00 o 
   2   1  19      707.32      710.49     10.62 o 
   3   1  19       76.98       75.43      4.33 o 
   4   1  19      219.91      197.70      5.85 o 
   5   1  19      263.40      266.75      7.62 o 
   6   1  19       43.17       33.89      3.88 o 
   7   1  19      105.70       94.05      5.43 o 
   8   1  19       50.21       49.69      4.52 o 
   9   1  19      111.44      112.56      6.56 o 
  10   1  19      153.03      154.18      9.93 o 
  11   1  19        4.81       11.31      4.77 o 
  12   1  19       66.52       61.89      7.83 o 
  13   1  19        0.30        6.25      4.33 o 
  14   1  19      135.14      137.04      9.35 o 
   1   2  19      274.87      270.51      6.74 o 
   2   2  19       11.36       11.55      3.60 o 
   3   2  19      236.43      218.85      7.41 o 
   4   2  19      730.72      766.96     14.27 o 
   5   2  19       93.94       86.65      5.15 o 
   6   2  19       87.72       77.52      6.98 o 
   7   2  19        2.38        6.22      3.33 o 
   8   2  19       57.23       56.74      6.39 o 
   9   2  19      551.96      536.49     14.42 o 
  10   2  19       96.03      106.94      8.34 o 
  11   2  19      181.95      204.96      8.98 o 
  12   2  19      155.89      177.88      9.61 o 
   0   3  19      121.64      109.54      9.83 o 
   1   3  19       99.13       94.55      6.61 o 
   2   3  19       59.10       48.20      4.43 o 
   3   3  19       24.40       28.10      3.75 o 
   4   3  19       79.59       65.83      5.98 o 
   5   3  19      234.23      213.59      9.49 o 
   6   3  19      530.68      575.50     14.92 o 
   7   3  19      233.82      261.02     10.37 o 
   8   3  19       80.42       71.20      6.63 o 
   9   3  19       14.76       20.00      4.90 o 
  10   3  19       39.92       23.17      5.25 o 
   1   4  19       17.17       13.08      5.22 o 
   2   4  19        8.45        9.41      4.86 o 
   3   4  19       48.18       56.21      7.37 o 
   4   4  19       25.59       19.32      4.88 o 
   5   4  19      142.08      140.51      9.98 o 
   6   4  19       22.57       19.03      4.82 o 
   0   0  20      389.31      402.60     17.06 o 
   2   0  20       78.26       74.58      6.52 o 
   4   0  20      299.65      316.15     10.30 o 
   6   0  20      189.69      179.86     11.13 o 
   8   0  20      161.86      163.75     10.90 o 
  10   0  20      340.83      322.98     19.31 o 
  12   0  20       59.10       44.20     10.11 o 
   1   1  20      461.19      460.85      9.27 o 
   2   1  20       75.78       76.31      4.45 o 
   3   1  20      337.11      293.99      6.93 o 
   4   1  20       80.36       92.13      5.54 o 
   5   1  20      167.36      166.29      6.68 o 
   6   1  20      284.68      266.55      7.87 o 
   7   1  20      558.94      600.13     12.36 o 
   8   1  20      175.15      164.26      7.20 o 
   9   1  20       23.21       19.67      4.64 o 
  10   1  20      306.16      313.84     12.98 o 
  11   1  20       84.87       97.38      8.91 o 
  12   1  20      176.14      175.33     10.91 o 
  13   1  20       30.31       41.08      6.33 o 
   0   2  20      168.88      201.18      8.66 o 
   1   2  20      695.99      697.53     11.57 o 
   2   2  20      306.29      305.42      8.41 o 
   3   2  20      361.24      382.26     10.06 o 
   4   2  20      161.16      162.87      6.79 o 
   5   2  20       35.07       34.77      4.18 o 
   6   2  20      337.65      328.98      9.27 o 
   7   2  20       21.74       25.64      4.54 o 
   8   2  20        3.39        6.70      3.73 o 
   9   2  20        5.27       10.60      4.35 o 
  10   2  20       41.88       36.30      5.64 o 
  11   2  20      487.02      542.45     15.15 o 
  12   2  20       86.39       92.91      9.41 o 
   1   3  20       79.83       68.22      5.78 o 
   2   3  20       18.06       15.14      3.95 o 
   3   3  20       77.32       72.50      5.53 o 
   4   3  20       19.81       22.89      4.44 o 
   5   3  20      353.38      320.15     15.34 o 
   6   3  20       76.68       58.63      5.96 o 
   7   3  20      148.28      152.25      8.34 o 
   8   3  20      261.25      286.80     12.34 o 
   9   3  20      106.26      119.62      7.71 o 
   0   4  20       14.44       11.23      8.18 o 
   1   4  20      143.19      132.19      9.61 o 
   2   4  20        1.82        7.30      4.31 o 
   3   4  20       17.33       20.75      5.70 o 
   4   4  20       29.36       27.10      5.98 o 
   2   0  21      242.20      230.66      9.77 o 
   4   0  21       58.13       52.17      5.49 o 
   6   0  21      258.46      246.39     12.93 o 
   8   0  21      280.87      301.61     14.55 o 
  10   0  21      172.59      190.18     16.05 o 
  12   0  21       86.91       75.00     12.68 o 
   0   1  21      205.58      204.40      9.24 o 
   1   1  21      111.25      109.92      5.07 o 
   2   1  21      303.88      295.21      7.52 o 
   3   1  21      143.76      125.61      6.64 o 
   4   1  21       52.13       61.36      4.96 o 
   5   1  21        5.92       10.83      3.67 o 
   6   1  21        1.50       10.80      4.03 o 
   7   1  21      213.54      222.05      8.91 o 
   8   1  21       92.41       90.67      7.09 o 
   9   1  21      228.70      252.21     13.95 o 
  10   1  21       81.09       72.37      9.03 o 
  11   1  21       82.07       86.35      8.75 o 
  12   1  21       94.37       70.43      7.31 o 
   1   2  21      198.52      205.51      7.66 o 
   2   2  21       11.13       13.00      3.65 o 
   3   2  21      712.08      719.92     12.17 o 
   4   2  21       54.56       72.00      5.42 o 
   5   2  21       97.49       98.10      6.14 o 
   6   2  21        8.86       13.27      3.97 o 
   7   2  21       30.21       26.17      4.54 o 
   8   2  21       18.23       17.22      4.61 o 
   9   2  21        7.65        6.54      3.99 o 
  10   2  21        0.92       11.95      5.58 o 
   0   3  21        0.92        4.39      5.77 o 
   1   3  21       22.95       18.45      4.73 o 
   2   3  21        6.31        9.77      4.20 o 
   3   3  21      246.01      238.95     12.04 o 
   4   3  21       19.47       16.26      4.56 o 
   5   3  21       57.40       59.04      5.91 o 
   6   3  21       91.81       95.95      7.48 o 
   7   3  21      193.87      193.74     12.36 o 
   8   3  21       66.99       60.80      6.71 o 
   0   0  22       86.08       86.23     10.03 o 
   2   0  22       10.99        6.95      4.37 o 
   4   0  22      795.08      809.78     22.60 o 
   6   0  22      575.86      546.50     17.67 o 
   8   0  22      306.52      352.47     14.91 o 
  10   0  22       24.33       25.46      9.29 o 
   1   1  22        7.12       13.11      3.70 o 
   2   1  22      189.55      157.91      6.74 o 
   3   1  22       86.74       79.31      5.11 o 
   4   1  22       37.40       36.48      4.70 o 
   5   1  22       39.51       42.41      4.73 o 
   6   1  22       21.11       30.74      5.00 o 
   7   1  22       22.74       17.83      4.82 o 
   8   1  22      102.53       99.57      7.31 o 
   9   1  22        6.96       11.01      4.74 o 
  10   1  22       48.13       50.38      8.92 o 
  11   1  22        2.98        4.60      4.53 o 
   0   2  22      176.78      150.77     11.42 o 
   1   2  22       18.12       19.00      4.51 o 
   2   2  22        7.16       13.85      3.73 o 
   3   2  22      116.51      100.31      6.27 o 
   4   2  22       36.40       32.52      4.20 o 
   5   2  22       73.85       83.26      5.77 o 
   6   2  22       37.52       45.55      5.95 o 
   7   2  22      198.39      222.04      9.58 o 
   8   2  22       79.93       82.61      7.09 o 
   9   2  22        1.41        5.41      4.57 o 
   1   3  22       63.47       59.29      5.73 o 
   2   3  22       28.10       27.13      4.52 o 
   3   3  22      112.12      115.66      9.14 o 
   4   3  22      185.09      209.08     10.65 o 
   5   3  22       71.41       52.26      7.18 o 
   6   3  22       70.33       71.62      7.48 o 
   2   0  23       16.37       16.72      5.47 o 
   4   0  23       43.58       45.14      7.32 o 
   6   0  23      425.47      414.92     18.17 o 
   8   0  23      145.57      139.63     20.18 o 
  10   0  23        3.36        4.86      4.57 o 
   0   1  23      314.42      300.47     10.66 o 
   1   1  23        7.51       12.48      3.83 o 
   2   1  23       88.33       87.61      5.58 o 
   3   1  23        9.54       18.16      4.04 o 
   4   1  23      288.55      309.53     10.53 o 
   5   1  23       59.19       66.32      6.47 o 
   6   1  23       31.94       36.26      4.93 o 
   7   1  23       13.64       28.82      5.14 o 
   8   1  23       27.60       30.95      6.12 o 
   9   1  23       30.92       27.09      5.47 o 
   1   2  23       61.55       55.86      5.39 o 
   2   2  23      108.89      132.00      7.75 o 
   3   2  23        2.04       13.77      4.32 o 
   4   2  23        2.61        8.74      3.47 o 
   5   2  23       41.75       40.42      5.48 o 
   6   2  23        9.89       10.95      3.81 o 
   7   2  23        9.35       14.81      4.60 o 
   8   2  23       55.18       49.29      6.95 o 
   0   3  23        7.70       10.88      6.23 o 
   1   3  23       23.82       29.47      5.18 o 
   2   3  23      127.61      174.15      9.72 o 
   3   3  23       16.23       12.22      5.19 o 
   4   3  23       46.54       42.24      7.26 o 
   0   0  24      304.38      327.58     17.99 o 
   2   0  24      375.19      439.29     20.44 o 
   4   0  24        3.18       10.44      5.75 o 
   6   0  24      118.93      126.88     10.46 o 
   8   0  24       22.88       19.76      5.93 o 
   1   1  24        0.17        7.11      3.27 o 
   2   1  24      172.21      193.87      7.44 o 
   3   1  24       25.31       27.29      4.15 o 
   4   1  24      121.26      122.02      7.81 o 
   5   1  24       15.02       13.09      4.51 o 
   6   1  24        9.23       10.45      4.28 o 
   7   1  24        4.31       13.58      4.53 o 
   8   1  24       70.29       90.82     10.37 o 
   0   2  24       31.27       36.70      7.36 o 
   1   2  24      115.63      124.14      7.31 o 
   2   2  24       13.05       13.17      4.47 o 
   3   2  24       21.05       21.85      4.52 o 
   4   2  24        0.41        7.94      4.21 o 
   5   2  24       42.07       52.97      5.49 o 
   6   2  24       14.93       15.63      4.49 o 
   2   0  25        1.47        8.14      6.00 o 
   4   0  25       54.38       33.38      7.62 o 
   6   0  25      178.92      173.88     15.49 o 
   0   1  25       65.85       44.87      9.30 o 
   1   1  25        3.90       13.96      4.22 o 
   2   1  25      279.53      312.72     10.11 o 
   3   1  25       18.35       30.02      5.51 o 
   4   1  25      106.82      132.44      7.44 o 
   5   1  25       49.30       58.95      6.29 o 
   6   1  25       77.70       64.09      5.77 o 
   1   2  25       49.44       46.98      5.56 o 
   2   2  25        3.23        8.34      4.09 o 
   3   2  25        1.50        3.45      4.13 o 
   0   0  26     1058.79     1326.00     50.73 o 
   2   0  26      246.39      290.89     29.34 o 
   4   0  26       14.05       14.75      7.79 o 
   1   1  26        7.69        8.48      3.99 o 
   2   1  26       76.82       82.91      7.38 o 
   3   1  26       12.04       14.57      5.28 o 
                                                 
